# Supplementary material for: Proteomics-Based Machine Learning Approach as an Alternative to Conventional Biomarkers for Differential Diagnosis of Chronic Kidney Diseases
Source: Int J Mol Sci. 2020 Jul 7;21(13):4802. doi: 10.3390/ijms21134802 (PMC7369970; doi:10.3390/ijms21134802)
Supplement: Supplementary file 1 [file ijms-21-04802-s001.xlsx]

## Sheet: Plasma
				Diabetic nephropathy	Diabetic nephropathy	Diabetic nephropathy	Diabetic nephropathy	Diabetic nephropathy	Diabetic nephropathy	Diabetic nephropathy	Diabetic nephropathy	Diabetic nephropathy	Diabetic nephropathy	Diabetic nephropathy	Diabetic nephropathy	Diabetic nephropathy	Diabetic nephropathy	Diabetic nephropathy	Diabetic nephropathy	Diabetic nephropathy	Diabetic nephropathy	Diabetic nephropathy	Diabetic nephropathy	Diabetic nephropathy	Diabetic nephropathy	Diabetic nephropathy	Diabetic nephropathy	Diabetic nephropathy	Diabetic nephropathy	Diabetic nephropathy	Diabetic nephropathy	Diabetic nephropathy	Diabetic nephropathy	Diabetic nephropathy	Diabetic nephropathy	Diabetic nephropathy	Diabetic nephropathy	Diabetic nephropathy	Diabetic nephropathy	Diabetic nephropathy	Diabetic nephropathy	Diabetic nephropathy	Diabetic nephropathy	Diabetic nephropathy	Diabetic nephropathy	Diabetic nephropathy	Diabetic nephropathy	Diabetic nephropathy	Diabetic nephropathy
Number	Protein ID	Gene	Protein names	PD01_A	PD01_B	PD02_A	PD02_B	PD022_A	PD022_B	PD03_A	PD03_B	PD032_A	PD032_B	PD04_A	PD04_B	PD042_A	PD042_B	PD05_A	PD05_B	PD052_A	PD052_B	PD06_A	PD06_B	PD062_A	PD062_B	PD07_A	PD07_B	PD072_A	PD072_B	PD08_A	PD08_B	PD082_A	PD082_B	PD09_A	PD09_B	PD092_A	PD092_B	PD10_A	PD10_B	PD102_A	PD102_B	PD11_A	PD11_B	PD112_A	PD112_B	PD12_A	PD12_B	PD122_A	PD122_B
1	A0A075B6K5;P80748	IGLV3-9	Ig lambda chain V-III region LOI	0	0	0	0	0	0	0	0	0	0	0	0	0	0	0	0	0	0	0	0	0	0	0	0	0	0	0	0	0	0	0	0	0	0	0	0	0	0	0	0	0	0	0	0	0	0
2	A0A075B6P5;A0A087WW87;P01615;P01614;A2NJV5;A0A0A0MRZ7;A0A075B6S6;A0A075B6S2	IGKV2D-28;IGKV2-40;IGKV A18;IGKV2D-26;IGKV2D-30;IGKV2D-29	Ig kappa chain V-II region FR;Ig kappa chain V-II region Cum	0	0	0	0	0	0	0	0	0	0	0	211880	259950	207660	161110	174970	241110	279370	0	0	224180	206320	221110	210340	0	0	0	0	0	0	245110	0	0	237900	106620	71466	0	122150	91455	157250	127470	151900	0	0	143140	136260
3	A0A0C4DH42;P0DP02;A0A0B4J1X5;P01767;P01772	IGHV3-66;IGHV3-74	Ig heavy chain V-III region BUT;Ig heavy chain V-III region KOL	0	0	0	0	0	0	0	0	0	0	0	0	0	0	0	0	0	0	0	0	0	0	0	0	0	0	0	0	0	0	0	0	0	0	0	0	0	0	0	0	0	0	0	0	0	0
4	P0DP09;A0A0B4J2D9	IGKV1D-13	Immunoglobulin kappa variable 1-13	0	0	0	0	0	0	0	0	0	0	0	0	0	0	0	0	0	0	0	0	0	0	0	0	0	0	0	0	0	0	0	0	0	0	0	0	0	0	0	0	0	0	0	0	0	0
5	A8MQ11	PMS2P5	Postmeiotic segregation increased 2-like protein 5	0	0	0	0	0	0	0	0	0	0	0	0	0	0	0	0	0	0	0	0	0	0	0	0	0	0	0	0	0	0	0	0	0	0	0	0	0	0	0	0	0	0	0	0	0	0
6	P0DOX8;B9A064;P0CG04	IGLL5;IGLC1	Immunoglobulin lambda-like polypeptide 5;Ig lambda-1 chain C regions	0	0	0	0	0	0	0	0	0	0	0	0	0	0	0	0	0	0	0	0	0	0	0	0	0	0	0	0	0	0	0	0	0	0	0	0	0	0	0	0	0	0	0	0	0	0
7	P02533	KRT14	Keratin, type I cytoskeletal 14	0	0	0	0	0	0	0	0	0	0	0	0	0	0	0	0	0	0	0	0	0	0	0	0	0	0	0	0	0	0	0	0	0	0	0	0	0	0	0	0	0	0	0	0	0	0
8	P02768	ALB	Serum albumin	392960000	364020000	310240000	319590000	648560000	645630000	87173000	84900000	130690000	141810000	724490000	873670000	2272600000	2556700000	1493400000	1378000000	1474200000	1447500000	368750000	398290000	732920000	739350000	1697900000	1552200000	1474500000	1764100000	1004500000	1093500000	1233300000	1275300000	208150000	212100000	199320000	203040000	1279200000	1230400000	665130000	702100000	479170000	471810000	462570000	456340000	314810000	345470000	1285200000	1310700000
9	P08779	KRT16	Keratin, type I cytoskeletal 16	0	0	0	0	0	0	0	0	0	0	0	0	750630	0	0	0	0	0	0	0	0	0	1400800	0	0	0	0	0	0	0	0	0	0	0	0	0	0	0	0	0	0	0	0	0	859630	425040
10	P13645	KRT10	Keratin, type I cytoskeletal 10	0	0	0	0	0	0	0	0	0	0	0	0	0	0	0	0	0	0	0	0	0	0	0	0	0	0	0	0	0	0	0	0	0	0	0	0	0	0	0	0	0	0	0	0	271600	218800
11	P13647	KRT5	Keratin, type II cytoskeletal 5	0	0	0	0	0	0	0	0	0	0	0	0	0	0	0	0	0	0	0	0	0	0	0	0	0	0	0	0	0	0	0	0	0	0	0	0	0	0	0	0	0	0	0	0	55507	0
12	P35527	KRT9	Keratin, type I cytoskeletal 9	0	0	0	0	0	0	0	0	0	0	0	309370	230000	493700	0	0	0	123230	277890	217210	179530	162610	0	0	0	0	0	106350	0	0	0	0	0	0	0	0	0	0	447550	517170	0	0	298530	0	1765300	3253400
13	P35908	KRT2	Keratin, type II cytoskeletal 2 epidermal	0	0	0	0	0	0	0	0	0	0	0	0	0	0	0	0	0	0	0	0	0	0	0	0	0	0	0	0	0	0	0	0	0	0	0	0	0	0	0	0	0	0	0	0	0	0
14	P48668	KRT6C	Keratin, type II cytoskeletal 6C	0	0	0	0	1398000	1333300	0	0	0	0	0	0	0	0	0	0	0	0	0	0	0	0	153110	835250	0	0	0	0	0	0	0	0	0	0	0	0	0	0	0	0	0	0	0	0	586520	368700
15	Q04695	KRT17	Keratin, type I cytoskeletal 17	0	0	0	0	0	0	0	0	0	0	0	0	0	0	0	0	0	0	0	0	0	0	0	0	0	0	0	0	0	0	0	0	0	0	0	0	0	0	0	0	0	0	0	0	0	0
16	O14791	APOL1	Apolipoprotein L1	0	0	0	0	0	0	973210	510360	542950	579640	0	0	566490	530950	0	0	586970	0	0	0	311400	0	772370	563180	0	0	663930	575970	520150	295210	689200	1205900	800850	786300	966820	893180	698500	582830	355140	556240	304240	643480	0	0	838510	750890
17	Q9NUV7;O15270	SPTLC3;SPTLC2	Serine palmitoyltransferase 3;Serine palmitoyltransferase 2	0	0	0	0	0	0	0	0	0	0	0	0	0	0	0	0	0	0	0	0	0	0	0	0	0	0	0	0	0	0	0	0	0	0	0	0	0	0	0	0	0	0	0	0	0	0
18	O43866	CD5L	CD5 antigen-like	925760	1091100	0	0	576230	562730	4624700	5390900	929950	762220	1708100	1151000	2725300	2888900	2492000	3908700	3858900	3907100	712060	904980	1604900	1094900	5497200	4245700	3328400	3780200	1263000	313720	650860	261630	7534400	6166100	3251100	2184900	6240400	5836300	177430	238050	3651800	3895100	2714800	3216600	847430	867480	5620600	5128200
19	O60216	RAD21	Double-strand-break repair protein rad21 homolog	0	0	0	0	0	0	0	0	0	0	0	0	0	0	0	0	0	0	0	0	0	0	0	0	0	0	0	0	0	0	0	0	0	0	0	0	0	0	0	0	0	0	0	0	0	0
20	Q16778;P62807;P57053;P06899;O60814;Q99880;Q99879;Q99877;Q93079;Q8N257;Q5QNW6;P58876;P33778;P23527	HIST2H2BE;HIST1H2BC;H2BFS;HIST1H2BJ;HIST1H2BK;HIST1H2BL;HIST1H2BM;HIST1H2BN;HIST1H2BH;HIST3H2BB;HIST2H2BF;HIST1H2BD;HIST1H2BB;HIST1H2BO	Histone H2B type 2-E;Histone H2B type 1-C/E/F/G/I;Histone H2B type F-S;Histone H2B type 1-J;Histone H2B type 1-K;Histone H2B type 1-L;Histone H2B type 1-M;Histone H2B type 1-N;Histone H2B type 1-H;Histone H2B type 3-B;Histone H2B type 2-F;Histone H2B type 1-D;Histone H2B type 1-B;Histone H2B type 1-O	0	0	0	0	0	0	0	0	0	0	0	0	0	0	0	0	0	0	0	0	0	0	0	0	0	0	0	0	0	0	0	0	0	0	0	0	0	0	0	0	0	0	0	0	0	0
21	O75636	FCN3	Ficolin-3	0	0	0	0	0	0	217980	0	0	0	0	0	0	0	0	0	0	0	0	0	0	0	0	0	0	0	0	0	0	0	0	0	0	0	0	0	0	0	310510	241980	114480	178020	0	0	262620	0
22	O75882	ATRN	Attractin	0	0	0	0	0	0	0	0	0	0	0	0	0	0	0	0	0	0	0	0	0	0	0	0	0	0	0	0	0	0	0	0	0	0	91375	137880	0	0	172890	180370	230250	232800	0	0	0	192160
23	O95236	APOL3	Apolipoprotein L3	0	0	0	0	0	0	0	0	0	0	0	0	0	0	0	0	0	0	0	0	0	0	0	0	0	0	0	0	0	0	0	0	0	0	0	0	0	0	0	0	0	0	0	0	0	0
24	O95445	APOM	Apolipoprotein M	0	0	0	720110	860290	563420	1329300	1338000	1048100	1386900	1404600	1466600	1702900	1133200	1000600	926880	1081900	1035600	1069600	1005100	886910	912590	1362200	1600000	958660	1127000	1117400	1000800	1419500	1013700	1391000	954730	872110	1197900	844800	672110	636900	656010	411590	370080	377290	330770	0	0	579490	551980
25	O95835	LATS1	Serine/threonine-protein kinase LATS1	0	0	0	0	859690	740170	0	0	1766100	1813900	0	0	740650	688260	686430	899520	841200	884510	0	0	3740900	1415100	0	374670	0	525020	924100	948020	1199800	1174600	733160	836630	745660	989560	0	0	950690	967360	0	0	0	0	0	0	0	0
26	P00450	CP	Ceruloplasmin	911860	786560	0	0	4326000	5088000	3738100	3807000	3662800	3532900	1786200	2209300	12736000	10781000	6262400	4710400	5438200	5647500	2004900	1924000	5308400	5992200	20338000	19160000	8915200	12470000	7713500	7857200	13676000	10542000	3448600	4160400	3358600	3429600	17809000	15069000	11178000	12050000	23171000	24986000	27350000	28124000	520440	194440	18700000	15809000
27	P00488	F13A1	Coagulation factor XIII A chain	0	0	0	0	0	0	0	137480	0	0	0	0	0	0	0	0	0	0	0	0	0	0	0	0	0	0	0	0	0	0	0	0	0	0	164420	159400	0	0	59309	54651	49575	0	0	0	0	157100
28	P00558;P07205	PGK1;PGK2	Phosphoglycerate kinase 1;Phosphoglycerate kinase 2	0	0	0	0	0	0	0	0	0	0	0	0	0	0	0	0	0	0	0	0	0	0	0	0	0	0	0	0	0	0	0	0	0	0	0	0	0	0	0	0	0	0	0	0	0	0
29	P00734	F2	Prothrombin;Activation peptide fragment 1;Activation peptide fragment 2;Thrombin light chain;Thrombin heavy chain	5643400	6114600	6782900	11349000	4842500	4198900	12379000	12271000	7056800	4725000	8379900	7186400	10459000	10374000	10243000	10546000	10140000	9079900	8328500	7932100	9452200	9506000	10357000	9496400	8554700	10321000	8536900	7306900	11436000	11362000	6435400	7557000	9998900	9766000	13288000	13848000	12312000	10487000	10409000	10846000	11749000	12441000	3277600	3900200	14315000	14173000
30	P00736	C1R	Complement C1r subcomponent;Complement C1r subcomponent heavy chain;Complement C1r subcomponent light chain	0	0	0	0	0	0	2211700	1610400	0	0	0	0	843760	1395900	467940	653700	273150	170290	0	0	352890	370880	910200	801890	303600	494170	236380	223730	218020	188850	0	587490	0	0	1750000	2205300	529900	1236300	2073600	1869300	1436800	1448500	0	0	2056300	2042600
31	P00738	HP	Haptoglobin;Haptoglobin alpha chain;Haptoglobin beta chain	223170000	209250000	129270000	116130000	411290000	413180000	609120000	611970000	342290000	309250000	3734600	994970	836720	726090	393670000	408600000	361860000	393260000	490100000	473070000	547930000	542920000	266300000	278780000	180140000	231450000	216080000	185380000	260500000	198290000	1407800000	1303500000	1438200000	1334600000	978470000	1031100000	522060000	539390000	1138000000	1229800000	952440000	916160000	130650000	111970000	868950000	869680000
32	P00739	HPR	Haptoglobin-related protein	764640	611880	0	0	385560	341580	6167400	5176800	1564400	1493700	0	0	487070	520770	590060	588870	728010	864630	0	0	349700	370680	1240100	1278800	796780	884240	1126300	1138500	1492700	1206100	1074600	880130	787810	1105300	1190600	1428200	1240800	1173500	881620	668250	665940	495130	0	0	1338900	1364600
33	P00740	F9	Coagulation factor IX;Coagulation factor IXa light chain;Coagulation factor IXa heavy chain	0	0	0	0	0	0	312150	313160	0	0	0	0	173010	0	0	0	145200	0	0	0	0	0	0	216330	0	0	0	0	0	0	0	127000	0	0	177210	229030	0	158790	166430	233120	176730	201750	0	0	191170	203550
34	P00742	F10	Coagulation factor X;Factor X light chain;Factor X heavy chain;Activated factor Xa heavy chain	0	0	0	0	309290	342000	0	206470	506920	463040	343670	367600	310970	393440	382220	374370	316410	286590	444470	495920	348770	226160	520310	520670	570300	773120	341980	367000	376360	360750	356610	670010	420420	338670	203370	162840	415240	416390	217970	218050	268130	200440	0	0	211180	188370
35	P00746	CFD	Complement factor D	0	0	0	0	0	0	423870	251330	0	0	0	0	0	430600	604720	628810	648150	680220	580710	639820	648010	587170	0	0	0	0	0	0	0	0	0	0	0	0	432890	461490	0	201050	337040	247580	416400	323580	0	0	459090	499200
36	P00747	PLG	Plasminogen;Plasmin heavy chain A;Activation peptide;Angiostatin;Plasmin heavy chain A, short form;Plasmin light chain B	522690	731150	1092600	1024600	1394400	1275600	18588000	19644000	1108000	1859900	2732000	1766200	5227900	5279300	4374300	4057000	4706900	4505500	2250200	1945000	3351000	3605900	3920500	3705300	1474800	1526800	3403400	3013500	5587000	5605100	3127200	1892900	2304800	3232700	19184000	19304000	5692300	6124000	11156000	13281000	12065000	12338000	753720	848410	17735000	17976000
37	P00748	F12	Coagulation factor XII;Coagulation factor XIIa heavy chain;Beta-factor XIIa part 1;Coagulation factor XIIa light chain	0	0	0	0	215260	0	2158700	1284400	288110	535290	265830	263560	1235100	1629900	702090	1241600	538580	501100	233450	344300	740500	813210	2229200	2613600	1236300	517620	1353400	1024400	961920	972360	600910	407560	196430	353350	1073300	1298900	715770	983410	2420400	2869900	1374600	2098900	0	0	1112500	1590900
38	P00751	CFB	Complement factor B;Complement factor B Ba fragment;Complement factor B Bb fragment	10323000	10420000	8734300	9185500	14905000	16365000	13971000	13076000	14180000	13960000	28282000	23426000	22245000	17710000	15429000	18688000	12118000	12005000	12621000	13108000	21977000	17327000	15706000	18005000	14348000	17038000	16114000	14504000	15313000	14911000	19635000	21181000	15866000	15051000	21684000	21784000	21901000	26773000	23042000	24908000	21882000	20526000	7513100	6347900	21717000	22925000
39	P01008	SERPINC1	Antithrombin-III	2156200	2074200	1604500	1664600	2208000	2513700	3811100	3907500	3599500	3626200	1712900	2351900	5599900	6281100	3435300	3653800	4108000	4116500	4272500	3907200	3222500	2946700	3699900	3595900	4969100	5929900	4382600	4659400	4980900	5517000	2945700	2931000	2649400	2501700	2463100	2601600	4789800	5495400	1091200	928470	1029600	1096000	3347300	2657600	2769500	3159900
40	P01009	SERPINA1	Alpha-1-antitrypsin;Short peptide from AAT	6026900	6636900	13123000	8800500	7987700	9656200	6242100	5162200	7458800	7874200	19619000	17821000	12133000	12755000	8952000	10737000	15561000	16369000	5866200	7554700	17059000	16099000	37467000	39615000	27668000	35720000	7758200	9059800	9208500	10097000	10667000	11827000	13178000	15551000	10093000	8356100	12187000	13070000	68953000	65412000	71993000	69461000	8066600	3618400	12945000	13774000
41	P01011	SERPINA3	Alpha-1-antichymotrypsin;Alpha-1-antichymotrypsin His-Pro-less	677360	687030	0	0	515100	492630	236020	212920	503380	197740	2179300	2201700	856850	840800	879130	745720	838570	847950	525590	476370	2313300	2323000	4570400	4916000	2871200	2086600	689700	666360	1921100	2008300	443980	630320	757070	885280	969090	821380	2164100	2270000	5227700	4392400	4256600	4162500	2339300	801160	1627300	1664300
42	P01019	AGT	Angiotensinogen;Angiotensin-1;Angiotensin-2;Angiotensin-3;Angiotensin-4;Angiotensin 1-9;Angiotensin 1-7;Angiotensin 1-5;Angiotensin 1-4	0	0	0	0	0	0	0	217560	0	0	0	100220	0	0	0	0	127000	0	0	0	0	0	324100	294840	238180	204830	185460	0	249500	244120	0	0	0	0	322420	1372400	135220	101300	512940	534550	470430	441840	0	0	793080	757930
43	P01023	A2M	Alpha-2-macroglobulin	45013000	45076000	15730000	19961000	27884000	25618000	73087000	68396000	93779000	95651000	34410000	29029000	36504000	35389000	47499000	49324000	56716000	58555000	33964000	34072000	67448000	67684000	78805000	89930000	75259000	91539000	78227000	81824000	104810000	103020000	66041000	75885000	62948000	66000000	19882000	20227000	76713000	76987000	97672000	101260000	98991000	103980000	49268000	53789000	24465000	23574000
44	P01024	C3	Complement C3;Complement C3 beta chain;C3-beta-c;Complement C3 alpha chain;C3a anaphylatoxin;Acylation stimulating protein;Complement C3b alpha chain;Complement C3c alpha chain fragment 1;Complement C3dg fragment;Complement C3g fragment;Complement C3d fragment;Complement C3f fragment;Complement C3c alpha chain fragment 2	52152000	53478000	47284000	51717000	43109000	43093000	25397000	26696000	36099000	39387000	42693000	40375000	46083000	46217000	38413000	36301000	39711000	40329000	40434000	38139000	28428000	28852000	31098000	30267000	27722000	33539000	44315000	44621000	50710000	52293000	40625000	42948000	41034000	38527000	46956000	50038000	63929000	68424000	42127000	43996000	41476000	41224000	29415000	37951000	51647000	54208000
45	P01031	C5	Complement C5;Complement C5 beta chain;Complement C5 alpha chain;C5a anaphylatoxin;Complement C5 alpha chain	759060	725300	0	0	631530	765850	468680	464110	539790	513920	526630	1787900	627780	856400	1055200	663630	161030	670540	1562000	643950	318120	0	564160	982020	640600	804150	1366500	1097400	825820	465540	606610	603000	0	0	512640	726580	795270	153050	458610	484200	358010	660590	902170	724930	607190	720320
46	P01034	CST3	Cystatin-C	0	0	0	0	0	0	270170	250770	0	0	0	0	0	0	445020	406690	454170	0	427050	457740	0	0	0	0	0	234660	0	0	0	0	0	0	0	0	287110	0	0	0	0	0	0	0	0	0	0	0
47	P01042	KNG1	Kininogen-1;Kininogen-1 heavy chain;T-kinin;Bradykinin;Lysyl-bradykinin;Kininogen-1 light chain;Low molecular weight growth-promoting factor	8565800	5971200	4885500	3661600	8665200	8992400	20375000	21511000	14326000	14506000	15634000	9988000	12581000	11284000	11822000	12891000	11752000	12099000	7806600	11726000	16137000	14361000	15915000	15332000	9114800	12062000	11968000	11022000	13126000	11361000	9346600	11189000	14047000	14043000	14049000	13835000	13239000	13491000	20576000	19923000	17477000	16953000	1156800	4093300	12438000	13323000
48	P01344	IGF2	Insulin-like growth factor II;Insulin-like growth factor II;Insulin-like growth factor II Ala-25 Del;Preptin	0	0	0	0	0	0	0	0	149650	0	0	0	0	0	0	0	0	0	0	0	0	0	0	0	0	0	0	0	0	0	0	0	0	0	0	0	0	0	0	0	0	0	0	0	0	0
49	P01591	IGJ	Immunoglobulin J chain	1611600	1506200	3087900	2828600	2979400	3401600	13762000	14634000	11945000	12536000	3169700	3510200	5723500	5039400	13875000	11306000	9613900	9103300	11957000	14978000	9372100	9739600	9672800	13117000	12967000	16864000	2970500	2638700	3352600	3504700	19190000	16422000	15016000	13736000	6692900	7836500	6140900	5358400	4172000	5769100	4913700	3978300	1092100	997850	6798000	6463000
50	P01594;P01593		Ig kappa chain V-I region AU;Ig kappa chain V-I region AG	0	0	0	0	0	0	0	0	0	0	0	0	0	0	0	0	0	0	0	0	0	0	0	0	0	0	0	0	0	0	0	0	0	0	0	0	0	0	0	0	0	0	0	0	0	0
51	P01619;A0A0C4DH25	IGKV3D-20	Ig kappa chain V-III region B6	0	0	0	0	0	0	430970	472240	0	0	1391200	775430	350030	435710	508980	1060700	0	259530	1196000	611120	865540	921550	0	0	0	0	0	0	0	0	0	0	0	0	258380	215360	281020	276340	298870	549820	379190	507960	0	0	0	0
52	P01700		Ig lambda chain V-I region HA	0	0	0	0	0	0	0	0	0	0	0	0	0	0	0	0	0	0	0	0	0	0	0	0	0	0	0	0	0	0	0	0	0	0	0	0	0	0	0	0	0	0	0	0	0	0
53	P01717;A0A075B6K0;A0A075B6K4;P01718	IGLV3-16;IGLV3-10	Ig lambda chain V-IV region Hil;Ig lambda chain V-IV region Kern	0	0	0	0	0	0	0	0	0	0	0	0	0	0	0	0	0	0	0	0	0	0	0	0	0	0	0	0	0	0	0	0	0	0	0	143620	0	0	78164	0	0	72777	0	0	0	0
54	P0DP03;P01768;P01764	IGHV3-23	Ig heavy chain V-III region CAM;Ig heavy chain V-III region 23	0	0	0	0	0	0	0	0	0	0	0	0	0	0	0	0	0	0	0	0	0	0	0	0	0	0	0	0	0	0	0	0	0	0	0	0	0	0	0	0	0	0	0	0	0	0
55	P01780;A0A0B4J1V1;P01763;P01762	IGHV3-21	Ig heavy chain V-III region JON;Ig heavy chain V-III region WEA;Ig heavy chain V-III region TRO	0	0	0	0	0	0	0	0	0	0	0	0	0	0	0	0	0	0	0	0	0	0	0	0	0	0	0	0	0	0	0	0	0	0	58122	0	0	0	84029	95077	97305	108990	0	0	103250	95870
56	P01833	PIGR	Polymeric immunoglobulin receptor;Secretory component	0	0	0	0	0	0	0	0	0	0	0	0	0	0	0	0	93814	117790	0	0	0	0	0	0	0	0	0	0	0	0	0	0	137890	0	0	0	99665	0	58767	61433	69352	0	0	0	0	0
57	P01834	IGKC	Ig kappa chain C region	0	0	0	0	0	0	261560	302240	0	613600	360130	447080	966930	741510	0	373820	781470	0	0	0	847600	888190	0	448000	391700	0	0	0	260100	356600	0	0	0	464690	981430	752530	679910	656990	804150	535080	653270	752090	0	0	1135700	1083600
58	P0DOX4;P01854	IGHE	Ig epsilon chain C region	0	0	0	0	0	0	0	0	0	0	0	0	0	0	0	0	0	0	0	0	0	0	0	0	0	0	0	0	0	0	0	0	0	0	0	0	0	0	42513	30887	38570	56934	0	0	0	0
59	P0DOX5;P01857	IGHG1	Ig gamma-1 chain C region	328580	396960	0	0	0	0	0	0	0	0	0	0	863930	211110	0	0	355390	358040	0	0	307040	0	0	617520	0	0	0	0	165500	0	0	0	0	0	620830	932810	406660	336340	856460	782430	597820	682060	0	0	875230	1062400
60	P01859	IGHG2	Ig gamma-2 chain C region	0	0	0	0	0	0	412080	439080	0	0	0	0	744270	943480	1200500	1596800	0	0	0	0	0	1360100	326710	65106	0	0	0	0	0	0	0	0	686130	1086500	919590	673830	290860	340980	1137800	981010	983970	847650	0	0	808620	845550
61	P01860	IGHG3	Ig gamma-3 chain C region	2639200	2301900	0	0	2811000	3652600	6331500	6030500	5904600	5829600	3395000	3012800	6883500	6545600	8497400	8821000	10154000	10697000	4116900	5412600	5822400	6315200	4038800	4111800	5366100	5911800	2207100	1978400	2645500	1984000	5850600	6878700	7505700	8379400	16885000	18326000	3798000	5259700	9530100	8619000	9964100	9585800	1824400	1899200	17487000	19483000
62	P01861	IGHG4	Ig gamma-4 chain C region	0	0	0	0	0	0	0	0	0	0	319190	250790	377230	393550	0	0	0	378950	0	0	0	0	341630	333500	0	0	0	0	0	0	0	0	0	0	481040	518650	476720	609480	346590	356740	384500	372510	0	0	525050	610140
63	P01871	IGHM	Ig mu chain C region	0	0	0	0	2286800	2328500	4681800	4288200	4252900	6152100	3303900	3888500	5503500	6295800	7839600	9993800	7657300	8897100	3284400	3731800	5115700	5679000	21187000	20493000	15446000	22476000	7166900	7046600	4643700	6727100	10358000	9367200	18641000	16236000	6859700	7822400	2902300	2899200	4983500	5690800	5037800	4611100	0	0	6440000	6978000
64	P01876	IGHA1	Ig alpha-1 chain C region	84521000	80859000	75836000	76738000	164520000	159780000	1154100000	1046900000	327710000	335440000	47577000	41798000	312270000	318710000	177270000	177790000	199650000	213330000	289710000	291380000	175580000	189630000	102310000	111340000	122760000	159760000	101460000	116880000	96381000	105400000	307360000	326050000	197280000	203410000	502010000	592960000	180010000	196420000	374140000	353730000	273180000	280150000	82113000	55971000	471000000	452570000
65	P01880	IGHD	Ig delta chain C region	0	0	0	0	0	0	0	0	0	0	0	0	0	0	0	0	0	0	0	0	0	0	0	0	0	0	0	0	0	0	0	0	0	0	0	0	0	0	0	0	0	0	0	0	0	0
66	P02042	HBD	Hemoglobin subunit delta	0	0	0	0	0	0	0	0	0	0	0	0	0	0	0	0	0	0	0	0	0	0	0	0	0	0	0	0	0	0	0	0	0	0	0	0	0	0	0	0	0	0	0	0	0	0
67	P02647	APOA1	Apolipoprotein A-I;Proapolipoprotein A-I;Truncated apolipoprotein A-I	835170	697560	834740	768290	869110	1238400	13221000	14816000	20835000	18640000	14415000	16873000	3674400	3252400	11990000	10110000	18260000	16228000	4425800	5290100	8326100	6876400	18258000	16497000	11540000	12460000	16152000	19961000	20350000	23364000	25868000	26180000	21722000	18726000	5407100	6134700	18684000	19612000	24175000	20882000	24421000	23142000	188930	731160	6093600	6277500
68	P02649	APOE	Apolipoprotein E	334120	398060	812090	470270	233120	631190	2146800	1771900	340330	342340	1108600	1126100	1066400	1032300	828890	835560	798380	768560	315490	250360	286010	329990	862860	1491400	648510	923570	1279300	921170	1995700	1778600	949880	883640	1036400	824730	3222500	3053900	1699400	1623000	3511500	3697000	3388000	3375700	0	0	2698100	2371000
69	P02652	APOA2	Apolipoprotein A-II;Proapolipoprotein A-II;Truncated apolipoprotein A-II	1748000	1536200	1122300	1117500	7197600	8977600	40050000	40760000	20871000	23059000	14914000	13846000	15707000	18658000	27414000	25249000	18223000	17467000	19295000	17084000	18948000	15112000	17629000	14941000	9351600	10710000	7935700	8677500	14201000	14323000	24547000	26229000	17629000	20071000	17820000	16491000	19008000	20338000	19554000	21032000	14428000	14652000	1642100	1805700	17880000	15655000
70	P02654	APOC1	Apolipoprotein C-I;Truncated apolipoprotein C-I	0	0	0	0	0	0	454730	387160	0	0	0	0	321130	109180	0	195390	0	0	0	0	0	0	0	0	0	0	0	0	337160	359440	0	0	0	0	400600	240430	179460	391070	143780	133080	173650	169610	0	0	453270	484290
71	P02655	APOC2	Apolipoprotein C-II;Proapolipoprotein C-II	0	0	0	0	4038000	5582000	8160800	5575000	8481200	10396000	5292000	7896900	5127300	5607700	3304400	2670200	3117400	3674500	629070	0	995670	1699800	2112500	2214000	3596700	2840600	8835300	10825000	7178600	7619500	25699000	23774000	25360000	19317000	2252400	2161100	4918600	4376700	2684400	2637200	2428500	2382500	0	1140900	1952800	1916000
72	P02656	APOC3	Apolipoprotein C-III	0	0	0	0	407010	1112700	44094000	46191000	481360	554270	138570	0	2802200	3246900	1677800	1642900	3616000	2845200	1268800	2849100	108340	0	745160	574330	389500	383640	598110	504770	658880	496740	4363400	1981000	3265700	2785400	17170000	17685000	1351300	1650000	17328000	20372000	16961000	17515000	825930	0	16965000	13917000
73	P02671	FGA	Fibrinogen alpha chain;Fibrinopeptide A;Fibrinogen alpha chain	126270000	120310000	103280000	100280000	130490000	105760000	161630000	165510000	149430000	149030000	127540000	107530000	177040000	177290000	143670000	152940000	121440000	124280000	119850000	117960000	167730000	169630000	38490000	39778000	32041000	39492000	118380000	118670000	121810000	125830000	245540000	241820000	241330000	227050000	92218000	86885000	101170000	102400000	71605000	74283000	61883000	57380000	97556000	76824000	97233000	87592000
74	P02675	FGB	Fibrinogen beta chain;Fibrinopeptide B;Fibrinogen beta chain	44790000	44091000	34153000	39740000	25172000	41663000	79961000	81693000	44597000	34669000	25780000	24688000	52493000	53907000	31411000	31859000	40649000	41237000	34152000	38531000	36284000	35066000	12455000	12866000	11944000	12938000	32090000	29338000	26499000	31216000	41980000	47031000	41324000	40657000	81034000	91719000	44169000	39216000	66508000	81755000	62009000	75153000	30815000	29941000	78713000	78233000
75	P02679	FGG	Fibrinogen gamma chain	18946000	23270000	9025900	11243000	21072000	27064000	33806000	33282000	32591000	28983000	21086000	21649000	44717000	45406000	25768000	23825000	22332000	22770000	15027000	14598000	34612000	35491000	18026000	18963000	16373000	17723000	35448000	42941000	37437000	38689000	32876000	31808000	29209000	28178000	32902000	33761000	40450000	40798000	44539000	45672000	41070000	40139000	27281000	27854000	38551000	37867000
76	P02741	CRP	C-reactive protein;C-reactive protein(1-205)	0	0	0	0	0	0	0	0	0	0	0	0	0	0	0	0	0	0	0	0	0	0	0	0	0	0	0	0	0	0	0	0	0	0	0	93195	0	0	281590	200090	212460	200820	0	0	116650	127410
77	P02745	C1QA	Complement C1q subcomponent subunit A	0	0	0	0	0	0	49730	0	0	0	0	0	0	0	0	0	0	0	0	0	0	0	0	112870	0	0	0	0	104780	122670	0	0	0	0	104630	92991	0	0	162490	215010	127870	179430	0	0	188660	144750
78	P02746	C1QB	Complement C1q subcomponent subunit B	0	0	0	0	0	0	0	0	0	0	0	0	0	0	0	0	0	0	0	0	0	0	198880	180660	0	0	0	0	0	0	0	0	0	0	0	0	153290	0	0	0	96302	193240	0	0	0	0
79	P02747	C1QC	Complement C1q subcomponent subunit C	0	0	0	0	0	0	0	0	0	0	0	0	0	0	0	0	0	0	0	0	0	0	0	0	0	0	0	0	0	0	0	0	0	0	97958	0	0	0	182330	195000	184700	0	0	0	131860	0
80	P02748	C9	Complement component C9;Complement component C9a;Complement component C9b	4160100	3640700	3338000	3457100	3435900	3657100	1711000	1551300	2934600	2530600	3001900	3721400	3163300	2903700	3382300	3532100	2658300	2747700	2794100	2033500	3331100	3309000	5372200	4694700	5217600	5804400	2481300	2281800	2719500	2825900	2643200	3012500	3239800	3462800	1639400	1516100	3385200	3478600	4309400	3805200	3219700	3413100	2371800	2531000	2023300	1949200
81	P02749	APOH	Beta-2-glycoprotein 1	5919500	5706500	6757600	7090500	6869900	6421700	17048000	18189000	8179900	8691600	6151800	6725000	9629800	12054000	13966000	14805000	14851000	14345000	14295000	20338000	10304000	10889000	4255700	3392300	2292100	2784700	5624400	6354000	7761100	7113700	9767200	10466000	11500000	9836200	14604000	15477000	12689000	11323000	10032000	9963800	10112000	9146000	2246100	2692300	14399000	13750000
82	P02750	LRG1	Leucine-rich alpha-2-glycoprotein	314800	0	0	559860	639200	582960	1460900	1826900	895750	873390	700840	1359500	630000	623500	468790	552640	514360	629950	973180	1412500	1426900	1448700	1035900	1148300	773080	996120	0	338940	0	329550	785420	825030	723800	670560	927950	917660	545120	507310	2337200	2043400	2012700	2226500	926880	0	894880	1145200
83	P02751	FN1	Fibronectin;Anastellin;Ugl-Y1;Ugl-Y2;Ugl-Y3	1542400	1461300	0	942920	1595200	2185100	10026000	9345300	2428200	2261100	1268700	1657900	4235200	4775800	3161100	3185800	3960300	3758200	3662000	2763900	1567200	1564700	0	50476	0	0	596000	895290	1170200	744430	4198400	5340600	4170600	2727800	378990	461100	0	0	80647	178390	290690	78119	0	0	672950	685140
84	P02753	RBP4	Retinol-binding protein 4;Plasma retinol-binding protein(1-182);Plasma retinol-binding protein(1-181);Plasma retinol-binding protein(1-179);Plasma retinol-binding protein(1-176)	132200	146350	0	0	60901	137270	5489800	6695100	592230	67966	0	0	1892400	2141600	1297800	3146200	2446800	2193000	746100	765680	873070	1022200	620470	304140	109300	64925	722440	124010	2219900	1865000	838150	657010	91567	94341	7116100	6121200	1926000	2021800	3513200	2800800	2012700	2198700	254780	99934	5493400	6161700
85	P02760	AMBP	Protein AMBP;Alpha-1-microglobulin;Inter-alpha-trypsin inhibitor light chain;Trypstatin	3224400	3570700	3733300	4587300	4318600	5159500	25545000	25699000	14203000	15619000	5327800	6689000	14252000	15755000	12960000	13173000	14186000	16398000	6758900	6145000	15369000	16136000	5956700	5811100	5879800	6280400	3984000	3190400	8264100	7180200	9467500	9615700	14577000	14200000	10403000	11558000	10055000	11531000	6863400	8100400	10137000	9303800	2261300	1043300	12911000	13012000
86	P02763	ORM1	Alpha-1-acid glycoprotein 1	520420	1022500	0	474070	934870	1096900	1064400	553940	0	1101900	706150	481380	748970	813740	475480	443190	960490	921260	0	0	822130	931350	3001500	2544600	0	2532500	1444100	1304000	1193100	1325500	593630	888190	645510	702760	1065400	1221400	989690	1355100	2104700	2097000	2518800	2564500	1112500	1559200	2063000	1809900
87	P02765	AHSG	Alpha-2-HS-glycoprotein;Alpha-2-HS-glycoprotein chain A;Alpha-2-HS-glycoprotein chain B	15512000	13280000	24159000	31236000	23296000	30265000	20681000	22622000	17704000	19588000	20005000	16799000	22897000	21712000	20809000	23210000	25992000	29756000	57864000	53036000	21125000	17959000	8644600	10756000	16422000	22785000	13372000	13653000	12956000	15211000	26408000	34248000	35050000	39198000	14060000	15323000	17620000	13380000	10573000	11815000	14221000	12666000	8349200	10383000	16106000	19505000
88	P02766	TTR	Transthyretin	0	0	0	0	1113600	1612000	1635600	1526500	2533000	2788700	1031500	1858000	2397500	2626200	3737900	4678600	3914600	3708800	1128800	1275200	2844500	3248100	13951000	13496000	11914000	16694000	4770000	4032000	5682300	5849300	3297000	4049600	4874400	4465700	2769500	2977400	3811200	4160700	10682000	14120000	11449000	12429000	3328000	723670	3656100	3669900
89	P02774	GC	Vitamin D-binding protein	23419000	23303000	19252000	23925000	44909000	34777000	36506000	35725000	37791000	43457000	26717000	18786000	47086000	49625000	32358000	33693000	37533000	44355000	36125000	40699000	39805000	40884000	31920000	39006000	36804000	42017000	34940000	32079000	42576000	41837000	48839000	42690000	47177000	42081000	37565000	40959000	43549000	45365000	34504000	42686000	36910000	36419000	28156000	24178000	40463000	41382000
90	P02775	PPBP	Platelet basic protein;Connective tissue-activating peptide III;TC-2;Connective tissue-activating peptide III(1-81);Beta-thromboglobulin;Neutrophil-activating peptide 2(74);Neutrophil-activating peptide 2(73);Neutrophil-activating peptide 2;TC-1;Neutrophil-activating peptide 2(1-66);Neutrophil-activating peptide 2(1-63)	340680	285780	0	0	536710	712750	810190	847560	528050	0	0	0	269140	303220	0	0	727980	442650	0	339700	0	0	0	0	0	0	0	0	156270	0	615130	542500	730850	0	66739	111960	0	0	68840	64318	0	0	0	0	177880	0
91	P02776	PF4	Platelet factor 4;Platelet factor 4, short form	0	0	0	0	0	0	1264700	1572200	661760	0	0	0	0	0	0	0	187110	193320	0	0	0	0	0	0	0	0	0	0	0	0	859670	824850	639120	651210	135550	89178	0	0	0	0	86716	85366	0	0	67279	135360
92	P02787	TF	Serotransferrin	125950000	136070000	102230000	113640000	221680000	201460000	164790000	157210000	155700000	148170000	102440000	96723000	227840000	227290000	237340000	240900000	245910000	240750000	195140000	184800000	234140000	229120000	212400000	250550000	253620000	296560000	276730000	292070000	346150000	383730000	182640000	147730000	168000000	149390000	297460000	330230000	338690000	338590000	347230000	392830000	338680000	306720000	80614000	97521000	299320000	301750000
93	P02790	HPX	Hemopexin	33910000	37425000	7453300	14753000	12823000	14049000	25612000	26596000	11374000	11553000	18352000	16285000	41384000	42171000	17972000	19777000	22973000	23630000	17761000	18731000	25231000	26387000	42119000	37848000	33446000	52054000	21165000	25183000	27285000	32179000	10444000	15905000	12098000	9599100	37435000	33815000	39397000	37671000	51383000	49905000	47260000	48866000	13823000	13275000	41395000	42370000
94	P02808	STATH	Statherin	0	0	0	0	0	0	0	0	0	0	0	0	0	0	0	0	0	0	0	0	0	0	0	0	0	0	0	0	0	0	0	0	0	0	0	0	0	0	0	0	0	0	0	0	0	0
95	P03951	F11	Coagulation factor XI;Coagulation factor XIa heavy chain;Coagulation factor XIa light chain	0	0	0	0	0	0	0	0	0	0	0	0	0	0	0	0	0	0	0	0	0	0	0	0	0	0	0	0	0	0	0	0	0	0	73214	0	0	0	150140	192580	0	0	0	0	0	0
96	P03952	KLKB1	Plasma kallikrein;Plasma kallikrein heavy chain;Plasma kallikrein light chain	861350	722400	0	752530	318770	376610	824820	880760	429540	267970	0	0	579450	658200	474140	477010	557840	554900	641070	662430	321430	323640	598890	826430	776950	577270	447870	402460	330970	446010	373170	385480	554150	383270	1099700	1269600	1057000	908910	1595000	1384800	1608600	1342000	222700	463360	1185400	1174200
97	P04003	C4BPA	C4b-binding protein alpha chain	5146600	7056100	0	466250	1397100	1434700	6585700	6599800	1056100	955840	743910	652000	3718000	3709100	1930800	2560500	1916500	2024600	922250	714410	1044300	1355700	4989600	5487800	3233700	1494000	4602000	4018700	4554600	4961400	2964000	3225300	1202100	2584600	11576000	12485000	5943200	6375600	14206000	16715000	12701000	14145000	1635400	1782000	10225000	10868000
98	P04004	VTN	Vitronectin;Vitronectin V65 subunit;Vitronectin V10 subunit;Somatomedin-B	12928000	8019500	17600000	21043000	7758500	7700800	9671200	10081000	4688300	5878800	6607900	7430800	8306000	8049700	5099700	5180400	5011000	5276600	5183500	4064400	3965600	4574100	10891000	9719000	10406000	14385000	8651300	6403800	6631100	6392900	6063000	6260400	4825600	3979900	10613000	9460900	6498900	8538400	10017000	10575000	10715000	10302000	20066000	16404000	7965300	7093200
99	P04070	PROC	Vitamin K-dependent protein C;Vitamin K-dependent protein C light chain;Vitamin K-dependent protein C heavy chain;Activation peptide	0	0	0	0	0	0	126750	112520	0	0	0	0	0	0	0	0	0	0	0	0	0	0	0	0	0	126610	0	0	95772	0	0	0	0	0	0	0	106120	100140	77853	82991	76569	68148	0	0	0	60373
100	P04114	APOB	Apolipoprotein B-100;Apolipoprotein B-48	127410	0	0	0	1057700	0	22972	53790	1242900	143750	3913200	3189000	433940	343910	72300	92228	289730	583930	0	0	230050	196340	2232800	1830900	2070200	2279300	608460	782400	1226300	1038200	61738	78701	160810	0	442990	360700	378670	668650	560010	503430	504450	532140	0	0	563110	636970
101	P04180	LCAT	Phosphatidylcholine-sterol acyltransferase	0	0	0	0	0	0	0	0	0	0	0	0	0	0	0	0	0	0	0	0	0	0	0	0	0	0	0	0	0	0	0	0	0	0	0	0	0	0	100570	56536	0	98215	0	0	0	0
102	P04196	HRG	Histidine-rich glycoprotein	3201000	3900300	1804100	2892500	6994100	7353100	2789500	2802300	4482400	3620700	1221200	1428600	5348100	5646700	7643300	8260800	5499300	6039200	4377700	4945300	4027600	4590700	4483900	3984500	3862100	3918400	4334700	4861800	5129100	4978600	4930700	5123600	3988600	4128300	1101500	1153400	3888200	3840000	2120800	2027100	1933700	1974600	1094900	1014900	1393900	1507300
103	P04217	A1BG	Alpha-1B-glycoprotein	7493100	7393200	6709100	7985400	6932900	8057100	12144000	10113000	6491600	6965800	3483700	3762200	4091900	5227200	4167700	6137700	6381200	6532100	18213000	15809000	6739000	6168200	4767800	4956400	4130000	5338600	3885000	2899400	3379400	2547900	8204100	9835900	7090500	7317300	3962600	3814500	4931800	6255600	5302800	4718900	4443500	5099400	5298800	4829900	3729200	4029800
104	P04264	KRT1	Keratin, type II cytoskeletal 1	270860	0	0	0	508120	496150	0	0	0	0	263280	0	135780	410080	0	0	116300	109690	0	0	85594	0	0	0	0	0	268580	0	0	0	0	0	0	0	57038	52513	0	0	1030000	820920	30983	0	725490	1293400	6604700	6417100
105	P04275	VWF	von Willebrand factor;von Willebrand antigen 2	1056700	0	0	0	0	0	755550	909030	335530	417330	0	0	212670	138800	115730	98914	223590	172740	0	0	0	153670	169460	183950	0	0	129450	132200	0	0	549480	309120	301110	283460	160940	157280	0	0	159660	166570	170500	147610	0	0	122990	158980
106	P04278	SHBG	Sex hormone-binding globulin	0	0	0	0	0	0	0	0	148850	0	340850	0	113530	104170	0	0	82006	0	137670	0	200000	225160	392940	364290	0	0	0	0	0	0	0	0	0	0	0	0	0	60142	63399	0	67878	65948	0	0	50333	53840
107	Q99878;Q96KK5;Q9BTM1;Q93077;Q7L7L0;P20671;P0C0S8;P04908;Q8IUE6;P16104	HIST1H2AJ;HIST1H2AH;H2AFJ;HIST1H2AC;HIST3H2A;HIST1H2AD;HIST1H2AG;HIST1H2AB;HIST2H2AB;H2AFX	Histone H2A type 1-J;Histone H2A type 1-H;Histone H2A.J;Histone H2A type 1-C;Histone H2A type 3;Histone H2A type 1-D;Histone H2A type 1;Histone H2A type 1-B/E;Histone H2A type 2-B;Histone H2AX	0	0	0	0	0	0	0	0	0	0	0	0	0	0	0	0	0	0	0	0	0	0	0	0	0	0	0	0	0	0	0	0	0	0	0	0	0	0	0	0	0	0	0	0	0	0
108	P05090	APOD	Apolipoprotein D	564240	0	0	1183100	0	0	2983700	2590000	432960	369950	0	0	1757900	1595600	1292300	793400	569030	1198300	1114900	1040300	1009000	593730	882340	1348900	587640	497110	371820	0	481010	0	439950	378950	384750	398230	3339000	2841000	321540	433740	2621300	2368200	1523400	1304400	0	0	1934500	1748600
109	P05155	SERPING1	Plasma protease C1 inhibitor	1956300	1445500	0	0	3285200	2868500	3175700	3431700	3707300	4283700	3863900	6158900	4104500	3715100	3306600	3595700	3023700	2681000	842680	1848900	4834100	5248600	4640000	3839700	3998400	4823600	4156500	3908700	4425400	4698000	3198700	3782000	4442800	4309100	2412100	2740400	6002900	5402400	578720	452920	550400	532270	3025500	4610600	3904500	3848000
110	P05156	CFI	Complement factor I;Complement factor I heavy chain;Complement factor I light chain	1881100	1710400	1575000	1622400	1712500	1883200	3443000	3406000	1484600	1493900	1615600	1847700	3049500	2851300	3488300	3292300	3323100	3210800	5360200	5754600	2716400	2805700	984330	1303100	721550	964040	827750	858990	1595500	1217600	2886600	3272900	2911900	2871500	3738900	3931600	3037700	3126600	4509500	4282200	2881100	2988300	397610	0	3498600	3875400
111	P05160	F13B	Coagulation factor XIII B chain	0	0	0	0	0	409420	334380	503130	418010	479100	0	0	177450	267520	296170	325860	312410	327160	0	0	257560	219380	301100	259960	277820	401710	330240	374740	251010	230150	282720	275490	588310	363110	187510	214700	346300	372490	214130	203470	238350	187360	0	0	293310	212900
112	P05452	CLEC3B	Tetranectin	0	0	0	0	0	0	275180	340120	0	0	0	0	0	0	174580	0	0	0	0	0	0	0	0	0	0	0	0	0	0	0	0	0	0	0	186510	124000	0	0	126770	121420	132190	98256	0	0	241020	226120
113	P05546	SERPIND1	Heparin cofactor 2	0	0	0	0	0	0	0	0	0	0	0	0	0	0	0	0	0	0	0	0	0	0	0	0	0	0	0	0	63057	63287	0	0	0	0	0	0	65226	0	105640	56600	52324	56531	0	0	45343	71259
114	P05814	CSN2	Beta-casein	113590000	85329000	289710000	154020000	276200	422370	4584300	2962300	333530	225300	3772900	7768400	0	0	2518700	2575400	39631	62519	2614300	526310	64332	63462	1329300	1083700	87739	172960	1408000	1439900	38637	0	682240	2027600	84573	146770	154610	14492	33922	40854	132350	21372	13204	11622	821860	644040	0	0
115	P06276	BCHE	Cholinesterase	0	0	0	0	0	0	0	0	0	0	0	0	0	0	0	0	0	0	0	0	0	0	0	0	0	0	0	0	0	0	0	0	0	0	0	0	0	0	0	0	46216	52273	0	0	0	0
116	P06396	GSN	Gelsolin	0	178050	0	0	0	0	1561300	1366800	484140	469700	888550	686560	660830	411160	816310	1198400	1781000	973900	138840	0	498580	474570	1107900	713290	112510	182050	256970	221870	755830	1271400	303250	274190	180490	296750	2520400	2250900	599800	636950	2871300	2363200	1529300	1481500	0	0	2711800	2663500
117	P06681	C2	Complement C2;Complement C2b fragment;Complement C2a fragment	4573100	3012400	0	0	0	0	3372900	2340200	2056400	2231900	0	0	1685700	2919900	1350600	2622400	1855500	3075300	1993600	1500700	2278400	2326100	6131100	4793100	4418100	2133200	2607900	4007200	4410600	5255400	732710	0	0	1185900	3075900	2554500	4687600	3827600	4072700	2509100	3433600	3704800	0	0	3608600	3222300
118	P06727	APOA4	Apolipoprotein A-IV	2516500	1953500	0	1010900	6913900	8230600	35550000	37315000	44226000	42957000	9203600	7948900	10399000	10946000	22479000	22412000	23962000	23655000	8897100	9705700	33865000	34086000	12652000	15009000	9269600	10765000	17165000	17804000	22028000	21718000	10967000	10819000	9815000	10070000	16416000	18465000	32745000	33060000	14293000	16741000	13546000	13932000	2769100	1867700	22814000	22099000
119	P06733	ENO1	Alpha-enolase	0	0	0	0	0	0	0	0	0	0	0	0	0	0	0	0	0	0	0	0	0	0	0	0	0	0	0	0	0	0	0	0	0	0	0	0	0	0	0	0	0	0	0	0	0	0
120	P07225	PROS1	Vitamin K-dependent protein S	959750	1038800	0	0	936740	841570	1118800	1889200	1268600	1498500	1680700	1079700	1659900	1859500	1570900	1667700	1476300	1716400	1502600	1040100	1366600	1353300	1252100	1312700	1200300	895270	961790	924090	1323700	1462500	1653200	2250900	2062000	1771000	1528800	1537400	1829400	1905900	1588800	2023600	1328100	1569500	563050	538720	1680100	1840200
121	P07357	C8A	Complement component C8 alpha chain	1159400	1046400	0	0	947730	835310	497490	457120	921190	1070500	618260	655580	905320	841060	436580	480470	691750	657270	616870	753090	919470	768090	790210	1143900	1488900	1549100	782570	1247800	852550	866100	819970	1039700	686020	949270	808330	589390	862980	882400	648110	602770	544370	710760	0	0	575060	604020
122	P07358	C8B	Complement component C8 beta chain	400750	0	0	0	477240	0	376340	388240	0	310840	0	0	690850	559020	317590	300030	516930	463720	0	0	0	358050	546680	584230	530380	542600	610180	868820	802690	695660	0	0	373340	0	379140	448730	418210	261600	566180	378240	468720	428200	0	0	473000	448030
123	P07359	GP1BA	Platelet glycoprotein Ib alpha chain;Glycocalicin	0	0	0	0	0	0	0	0	0	0	0	0	0	0	0	0	0	0	0	0	0	0	0	0	0	0	0	0	0	0	0	0	0	0	0	0	0	0	0	0	0	0	0	0	0	0
124	P07360	C8G	Complement component C8 gamma chain	597940	1036000	0	0	0	0	773410	684410	0	380520	454260	419240	870470	957830	602610	642140	523610	548730	657270	643120	471800	447070	1010900	926700	699440	980630	603810	0	662950	799680	0	0	0	0	411800	414940	462510	567920	1127600	806010	949050	788750	625700	0	811720	729680
125	P07498	CSN3	Kappa-casein	31426000	21582000	44678000	52720000	0	0	1582900	903090	0	0	724450	426010	0	0	179040	182350	0	0	260570	170030	0	0	86794	76509	0	0	161680	0	0	0	0	98860	0	0	39066	0	0	0	32798	0	0	0	426230	184300	0	0
126	P07737	PFN1	Profilin-1	0	0	0	0	0	0	405800	188590	455650	493650	0	0	0	0	118090	127420	0	0	0	0	0	0	0	0	0	0	0	0	0	0	402990	459980	337600	435370	0	0	0	0	0	0	0	0	0	0	0	0
127	P07996	THBS1	Thrombospondin-1	0	0	0	0	0	0	115900	116560	0	0	0	0	0	0	0	0	0	0	0	0	0	0	0	0	0	0	0	0	0	0	0	0	213230	0	0	0	0	0	69161	0	71812	64041	0	0	0	41452
128	P08185	SERPINA6	Corticosteroid-binding globulin	0	0	0	0	0	0	0	0	0	0	0	0	0	0	0	0	0	0	0	0	0	0	0	0	0	0	0	0	0	0	0	0	0	0	0	0	0	0	51045	0	0	0	0	0	0	0
129	P08519	LPA	Apolipoprotein(a)	1517000	2511800	0	0	269340	0	132370	159480	0	0	1345500	970820	2105800	2274100	726790	677480	396910	310730	1384500	1592200	1038900	1744300	0	364650	0	0	0	0	0	233750	714710	671200	637360	512800	8450400	8158600	753980	584650	2673700	2421000	1719900	1807200	1171600	1252100	6747300	5659500
130	P08571	CD14	Monocyte differentiation antigen CD14;Monocyte differentiation antigen CD14, urinary form;Monocyte differentiation antigen CD14, membrane-bound form	0	0	0	0	0	0	147250	124060	0	0	230550	0	0	0	0	151950	0	0	0	0	0	0	0	0	0	0	0	0	79731	0	0	0	132860	0	122750	85816	114630	109400	93676	90819	119270	110860	0	0	156390	131280
131	P08603	CFH	Complement factor H	17855000	14567000	10813000	13918000	12845000	14303000	9445000	10129000	8706200	9720400	5801400	5561800	14082000	16339000	13331000	13093000	12783000	13072000	16893000	16301000	12214000	12948000	13385000	13410000	13350000	16398000	12258000	11553000	13583000	14127000	14469000	13791000	13384000	13260000	18295000	18850000	18727000	20507000	14870000	15642000	12094000	12883000	10126000	7867200	18715000	18335000
132	P08697	SERPINF2	Alpha-2-antiplasmin	454110	0	0	660630	1287800	1051200	784470	977560	2359000	2589400	1216800	1235300	1529200	1151500	1380300	1030000	922200	941060	416770	521880	1182900	1286600	1772900	1722100	1542500	1736100	1486800	1198100	1165500	1142700	2100000	1360300	1981900	1843100	332990	493450	1066000	1116700	437670	384150	351150	332870	0	0	557050	521350
133	P09871	C1S	Complement C1s subcomponent;Complement C1s subcomponent heavy chain;Complement C1s subcomponent light chain	1260500	1126300	1472500	2027000	0	1714500	1158400	1102300	1917000	2006000	2125200	2086700	1848400	2172600	1646600	1319600	1681900	1500400	1925000	1209100	1798900	2044400	1278100	1712500	1530500	2119700	1020500	1297200	1473600	1709700	1082100	571680	559850	903470	872830	997990	1440800	1676100	988460	1060600	778770	950540	0	1243900	982760	1477100
134	P0C0L4	C4A	Complement C4-A;Complement C4 beta chain;Complement C4-A alpha chain;C4a anaphylatoxin;C4b-A;C4d-A;Complement C4 gamma chain	0	0	0	0	0	0	0	0	0	0	0	0	0	0	0	0	0	0	0	0	0	0	0	0	0	0	0	0	0	59504	0	0	0	0	24898	0	119470	139280	58806	64558	58207	37911	0	0	54413	52920
135	P0C0L5	C4B	Complement C4-B;Complement C4 beta chain;Complement C4-B alpha chain;C4a anaphylatoxin;C4b-B;C4d-B;Complement C4 gamma chain	14881000	14557000	20816000	19501000	15745000	15423000	24904000	23421000	13523000	12586000	13330000	14525000	21759000	25889000	17015000	18188000	20363000	19824000	18614000	21007000	16260000	18151000	20102000	19405000	14024000	16884000	11791000	13116000	21291000	18862000	17348000	19381000	12005000	13185000	26371000	27436000	40195000	38596000	36112000	38161000	39494000	41211000	12705000	8950300	34256000	32574000
136	P0DJI8	SAA1	Serum amyloid A-1 protein;Amyloid protein A;Serum amyloid protein A(2-104);Serum amyloid protein A(3-104);Serum amyloid protein A(2-103);Serum amyloid protein A(2-102);Serum amyloid protein A(4-101)	2040100	1131700	0	75397	619410	1768700	165210	176610	27625	0	11277	14463	149400	154440	91818	241700	119380	156710	734750	962010	105910	110590	1835800	2598900	1669500	2467100	384660	690140	1325700	544460	7554600	8204400	10245000	9052400	6537500	5987300	308280	812560	27181000	22973000	27601000	26568000	1257100	552560	5314300	5473600
137	P0DJI9	SAA2	Serum amyloid A-2 protein	0	0	0	0	0	0	0	0	0	0	0	0	0	0	0	0	0	0	0	0	0	0	0	0	0	0	0	0	0	0	0	0	0	0	0	0	0	0	198790	236860	0	244970	0	0	0	0
138	P0DOX2		Immunoglobulin alpha-2 heavy chain	0	0	0	0	0	743110	1128900	1248900	1030400	1094000	2536100	2943200	884920	881060	6196000	6221000	1012500	0	1576100	1472300	871030	0	10723000	2490000	0	0	3385100	0	3974600	937420	1585100	3682800	1080700	0	1208600	1023400	0	0	732500	1006500	1361500	968470	0	0	1295700	1605500
139	P0DOX3		Immunoglobulin delta heavy chain	0	0	0	0	0	344150	0	0	0	0	0	0	0	0	646930	733550	584590	533940	697040	651570	0	716620	0	0	0	0	0	0	0	0	0	0	702880	0	545150	531910	943680	604470	0	0	0	0	0	0	0	0
140	P0DOX6		Immunoglobulin mu heavy chain	0	0	0	0	0	0	0	0	0	0	0	0	0	0	0	0	0	0	0	0	0	0	0	0	0	0	0	0	0	0	0	0	0	0	0	0	0	0	0	0	0	0	0	0	0	0
141	P0DOX7		Immunoglobulin kappa light chain	1686300	785830	0	2925100	869100	849250	5002500	5672800	1246200	2209500	1204800	1003500	5209200	5027900	3335800	3452900	4796900	3092400	5686400	5373900	5081200	5463700	2489200	2742000	658930	933450	1050400	604210	741420	1746500	2161400	2484000	3462900	2757500	5364900	5162800	3411000	3843000	5970500	5680600	6642800	4828800	1815500	3121700	4965400	4248500
142	P0DOY2	IGLC2	Immunoglobulin lambda constant 2	1288800	1110900	0	1961000	1642000	1555700	9916400	8348800	5644500	5471100	1773200	2211500	3090300	3622400	5466900	5515100	3906800	3837000	6062000	6807300	3637800	4448800	2646200	2154600	1066100	1534300	1743300	1452000	2542400	1444400	4902500	4992600	3082800	3542700	9427200	8040700	4817200	5413900	5085800	5047500	4295800	4001800	323070	260220	9595200	7974400
143	P10412	HIST1H1E	Histone H1.4	0	0	0	0	0	0	0	0	0	0	0	0	0	0	0	0	0	0	0	0	0	0	0	0	0	0	0	0	0	0	0	0	0	0	0	0	0	0	0	0	0	0	0	0	0	0
144	P10643	C7	Complement component C7	0	0	0	928110	828780	0	1528200	1514100	662740	559350	0	0	477070	400770	979160	1001700	1297900	923290	2807300	2152900	997870	964050	1135300	850850	712170	661300	0	439070	730520	647670	1080200	1050200	0	764980	930100	1412800	1050100	1328800	775750	753630	829070	1040800	0	0	1039500	1434800
145	P10909	CLU	Clusterin;Clusterin beta chain;Clusterin alpha chain	6550600	5747400	2771200	4538400	6996000	6742600	12400000	12665000	11322000	13194000	7374400	7133800	11783000	10252000	10863000	10172000	10488000	9500700	7637200	10397000	9016300	11448000	8802800	8486200	6137800	9748000	8059200	8758300	14632000	15034000	11486000	10937000	9481700	9674600	9523000	10404000	15220000	15271000	7694300	10698000	7946800	8166200	2422800	1613300	10103000	10556000
146	P11226	MBL2	Mannose-binding protein C	0	0	0	0	0	0	0	0	0	0	0	0	0	0	0	0	0	0	0	0	0	0	0	0	0	0	0	0	0	0	0	0	0	0	0	0	0	0	0	0	0	0	0	0	0	0
147	P12259	F5	Coagulation factor V;Coagulation factor V heavy chain;Coagulation factor V light chain	0	0	0	0	0	0	57302	80639	0	0	0	0	0	0	0	0	0	102260	0	0	0	119990	0	0	0	0	0	0	0	0	0	0	0	0	33307	0	112180	0	44586	47904	47687	36066	0	0	0	0
148	P13671	C6	Complement component C6	494860	0	0	0	342100	422170	1833200	1739000	522610	626430	652710	440310	1101900	1330500	792340	698050	1163400	1096100	1247400	1328400	743650	696060	619700	635140	651570	724210	491020	0	822270	770260	881390	942260	1153200	892300	1328900	1413400	1046800	979180	1320200	1605500	1150000	1712700	0	0	1289700	1418400
149	P15169	CPN1	Carboxypeptidase N catalytic chain	0	0	0	0	0	0	288570	274160	0	0	0	0	0	0	0	0	0	243290	0	0	0	0	0	497540	0	495330	393540	263260	0	0	0	0	0	0	256590	292060	265150	445110	480960	432890	323360	319640	0	0	239140	226940
150	P16070	CD44	CD44 antigen	0	0	0	0	0	0	833520	454250	639080	0	0	0	0	0	0	0	505240	375040	535210	484030	0	328530	0	0	0	0	0	0	0	0	0	0	424490	0	0	0	0	0	0	0	0	0	0	0	0	0
151	P16401	HIST1H1B	Histone H1.5	0	0	0	0	0	0	0	0	0	0	0	0	0	0	0	0	0	0	0	0	0	0	0	0	0	0	0	0	0	0	0	0	0	0	0	0	0	0	0	0	0	0	0	0	0	0
152	P16403	HIST1H1C	Histone H1.2	0	0	0	0	0	0	0	0	0	0	0	0	0	0	0	0	0	0	0	0	0	0	0	0	0	0	0	0	0	0	0	0	0	0	0	0	0	0	0	0	0	0	0	0	0	0
153	P17936	IGFBP3	Insulin-like growth factor-binding protein 3	0	0	0	0	0	0	345720	301510	0	0	0	0	0	0	0	0	0	0	0	0	0	0	0	0	0	0	0	0	0	0	0	0	0	0	226490	229050	0	0	0	0	0	0	0	0	0	0
154	P18065	IGFBP2	Insulin-like growth factor-binding protein 2	0	0	0	0	0	0	435470	661300	0	0	0	0	0	0	0	0	0	0	669400	598840	418330	267950	0	0	0	0	0	0	0	0	0	0	0	0	0	0	0	0	0	0	0	0	0	0	0	0
155	P19652	ORM2	Alpha-1-acid glycoprotein 2	0	0	0	0	0	0	0	0	0	0	0	0	0	0	57379	0	0	0	0	0	0	0	0	128610	0	0	0	0	0	0	0	0	0	0	0	0	0	0	72679	112030	58011	80065	0	0	71769	46283
156	P19823	ITIH2	Inter-alpha-trypsin inhibitor heavy chain H2	6573100	5329400	1086800	1853600	8707300	11867000	40859000	43383000	22190000	27030000	14786000	13675000	25178000	26179000	19563000	22217000	20031000	20607000	13327000	14017000	14034000	12712000	20856000	21946000	14101000	19245000	11389000	13816000	17858000	18190000	13087000	13079000	10495000	10915000	17962000	16360000	16946000	18216000	14431000	14616000	15731000	16060000	2840100	1817400	16422000	18827000
157	P19827	ITIH1	Inter-alpha-trypsin inhibitor heavy chain H1	764660	538170	0	701710	1500600	552850	5861400	4850600	3407200	3017700	2976000	2097100	4307600	4970200	3468900	2841400	2639800	2890500	1704000	2220100	2729500	2508800	4287000	4183800	2590300	2875800	2801600	2695300	4040100	3474500	3774500	3384300	3368200	2877500	2931400	2848000	4070000	4333100	3679500	3165400	3485500	3472600	1155300	805830	2854300	3031800
158	P19835	CEL	Bile salt-activated lipase	1408700	1176700	2094700	2239600	0	0	0	0	0	0	0	0	0	0	0	0	0	0	0	0	0	0	0	0	0	0	0	0	0	0	0	0	0	0	0	0	0	0	0	0	0	0	0	0	0	0
159	P20742	PZP	Pregnancy zone protein	0	0	0	0	0	0	0	0	0	0	0	0	0	0	0	0	0	0	0	0	0	0	0	0	0	0	0	0	0	0	0	0	0	0	0	0	0	0	0	0	0	0	0	0	0	0
160	P20851	C4BPB	C4b-binding protein beta chain	0	0	0	0	0	0	301420	233200	0	0	0	0	270990	265180	323030	340630	367210	379390	0	0	0	0	208040	0	0	0	0	0	0	0	0	0	519250	514570	478300	585660	304040	313980	667590	727050	527100	674990	0	0	538380	533180
161	P21333	FLNA	Filamin-A	0	0	0	0	0	0	247170	258740	0	0	0	0	0	0	0	0	0	0	0	0	0	0	0	0	0	0	0	0	0	0	0	0	0	0	0	0	0	0	0	0	0	0	0	0	0	0
162	P22352	GPX3	Glutathione peroxidase 3	0	0	0	0	0	0	0	0	0	0	0	0	0	367220	291380	375260	0	0	0	0	0	0	297430	445560	0	0	0	0	0	0	0	0	0	0	129850	76619	191430	168410	218270	161620	147080	159740	0	0	140570	0
163	P22692	IGFBP4	Insulin-like growth factor-binding protein 4	0	0	0	0	0	0	66732	0	0	0	0	0	0	0	0	0	0	0	0	0	0	0	0	0	0	0	0	0	0	0	0	0	0	0	0	0	0	0	0	0	0	0	0	0	0	0
164	P22792	CPN2	Carboxypeptidase N subunit 2	0	0	0	0	0	0	247950	164350	0	0	0	0	0	0	0	0	0	0	0	0	0	0	0	0	0	0	0	0	0	0	0	0	0	0	317180	404090	0	0	813080	789260	834660	857450	0	0	286450	385700
165	P22891	PROZ	Vitamin K-dependent protein Z	0	0	0	0	0	0	0	0	0	0	0	0	0	0	0	0	0	0	0	0	0	0	0	0	0	0	0	0	0	0	0	0	0	0	0	0	0	0	0	0	0	0	0	0	0	41807
166	P23142	FBLN1	Fibulin-1	1046600	791410	0	0	0	0	1473400	1385600	0	0	0	0	0	272090	599070	678370	733650	1019800	1781800	1977800	0	532380	0	0	428110	410710	857130	0	0	0	0	0	0	808330	507030	505160	0	891940	438460	398430	480870	457570	0	0	356200	581440
167	P23528	CFL1	Cofilin-1	0	0	0	0	0	0	0	0	208950	198190	0	0	0	0	0	0	0	0	0	0	0	0	0	0	0	0	0	0	0	0	0	0	0	248040	0	0	0	0	0	0	0	0	0	0	0	0
168	P24592	IGFBP6	Insulin-like growth factor-binding protein 6	0	0	0	0	0	0	154460	172780	0	0	0	0	0	0	0	110900	0	0	0	0	0	0	0	0	0	0	0	0	0	0	0	0	0	0	85615	0	0	0	0	0	0	0	0	0	81805	83165
169	P26927;Q2TV78	MST1;MST1L	Hepatocyte growth factor-like protein;Hepatocyte growth factor-like protein alpha chain;Hepatocyte growth factor-like protein beta chain;Putative macrophage stimulating 1-like protein	0	0	0	0	0	0	0	0	0	0	0	0	0	0	0	0	0	0	0	0	0	0	0	0	0	0	0	0	0	0	0	0	0	0	0	0	0	0	0	0	0	0	0	0	0	0
170	P27169	PON1	Serum paraoxonase/arylesterase 1	905060	994650	0	1386600	520860	551460	891870	659550	0	595900	2349700	1527800	1861300	1996900	611990	1344900	784430	675790	0	0	330460	387780	1651900	1708100	909630	1345900	763560	1432800	1835600	1970800	977350	1184500	408840	376310	1228300	1114700	1505900	1572000	1004000	1004100	879570	1088800	594930	1167700	1234900	1186300
171	P27918	CFP	Properdin	0	0	0	0	0	0	309730	460950	0	0	0	0	0	0	0	0	0	0	0	0	0	0	0	0	0	0	0	0	0	0	0	0	0	0	217100	221680	0	0	93063	179580	135290	111310	0	0	182970	245660
172	P28330	ACADL	Long-chain specific acyl-CoA dehydrogenase, mitochondrial	0	0	0	0	0	0	0	0	0	0	0	0	0	0	0	0	0	0	0	0	0	0	0	0	0	0	0	0	0	0	0	0	0	0	0	0	0	0	0	0	0	0	0	0	0	0
173	P32119	PRDX2	Peroxiredoxin-2	0	0	0	0	0	0	248810	112000	351750	0	0	0	0	0	0	0	0	0	0	0	0	0	0	0	0	0	191050	177200	445360	727290	0	0	0	0	0	0	0	0	0	0	0	0	0	0	0	0
174	P33151	CDH5	Cadherin-5	0	0	0	0	0	0	0	0	0	0	0	0	0	0	0	0	0	0	0	0	0	0	0	0	0	0	0	0	0	0	0	0	0	0	0	229940	0	0	0	0	0	0	0	0	178490	0
175	P35542	SAA4	Serum amyloid A-4 protein	0	0	0	0	0	0	0	262040	0	0	656400	628180	225580	235870	0	0	0	411690	0	0	224170	0	412150	0	0	856850	0	799620	225780	633940	0	392930	0	0	893180	693780	257240	243710	727390	637940	685540	581350	0	0	888700	826180
176	P35858	IGFALS	Insulin-like growth factor-binding protein complex acid labile subunit	0	0	0	0	0	0	356760	215590	0	0	0	0	0	0	0	0	0	0	0	0	0	0	0	0	0	0	0	0	0	0	0	0	0	0	272400	234510	0	0	83768	0	71357	0	0	0	222220	246720
177	P36955	SERPINF1	Pigment epithelium-derived factor	0	0	0	0	0	0	168480	176160	0	0	871200	1088800	554740	643860	764550	1105000	707460	899830	283950	0	657680	406300	488250	812590	227050	477400	753490	575650	752400	1068600	449610	330670	391640	301010	728950	692590	1038500	991720	626010	558770	642800	657060	0	0	905310	981170
178	P36980	CFHR2	Complement factor H-related protein 2	0	0	0	0	0	0	891500	0	0	0	0	0	0	0	0	0	0	0	0	0	0	0	0	0	0	0	0	0	0	0	0	0	0	0	418610	472700	0	0	0	0	0	40126	0	0	0	0
179	P39880	CUX1	Homeobox protein cut-like 1	0	0	0	0	0	0	0	0	0	0	0	0	0	0	2676300	0	0	0	2718300	0	0	0	0	3444900	0	0	0	0	0	0	0	0	0	0	0	0	0	0	0	0	0	0	0	0	0	0
180	P43250	GRK6	G protein-coupled receptor kinase 6	0	0	0	0	0	0	0	0	0	0	0	0	0	0	0	0	0	0	0	0	0	0	0	0	0	0	0	0	0	0	0	0	0	0	0	0	0	0	0	0	0	0	0	0	0	0
181	P43251	BTD	Biotinidase	0	0	0	0	0	0	0	0	0	0	0	0	0	0	0	0	0	0	0	0	0	0	0	0	0	0	0	0	0	0	0	0	0	0	0	0	0	0	0	0	0	62680	0	0	0	0
182	P43652	AFM	Afamin	425040	495500	0	0	1782400	1790700	1455400	1598600	1917300	1903100	1251400	1175400	3925900	3840400	3508900	2716000	3152500	3332200	383510	456690	3582800	3190300	1998500	1752800	1241800	1738000	2810600	2622300	5118900	4641000	2466800	2127500	2475700	2751700	4259500	3629300	4145400	4448500	4957800	5040700	3013100	3454000	0	0	3075800	3501100
183	P45452	MMP13	Collagenase 3	0	0	0	0	0	0	0	0	0	0	0	0	0	0	0	0	0	0	0	0	0	0	0	0	0	0	0	0	0	0	0	0	0	0	0	0	0	0	0	0	0	0	0	0	0	0
184	P47710	CSN1S1	Alpha-S1-casein;Casoxin-D	8033700	5224500	2818400	2643100	0	0	245820	186190	0	0	3099700	0	0	0	1615600	0	0	0	2612800	0	0	0	966690	0	0	0	2408200	0	0	0	0	0	0	0	726010	0	0	0	256260	0	0	0	2234200	0	0	0
185	P48740	MASP1	Mannan-binding lectin serine protease 1;Mannan-binding lectin serine protease 1 heavy chain;Mannan-binding lectin serine protease 1 light chain	0	0	0	0	0	0	0	0	0	0	0	0	0	0	0	0	0	0	0	0	0	0	0	0	0	0	0	0	0	0	0	0	0	0	0	0	0	0	0	0	0	0	0	0	0	0
186	P49908	SEPP1	Selenoprotein P	0	0	0	0	0	0	0	0	0	0	0	0	0	0	0	0	0	0	0	0	0	0	0	0	0	0	0	0	109330	0	0	0	0	0	157940	186550	0	0	195380	151470	130490	163470	0	0	161930	205930
187	P51884	LUM	Lumican	2463200	2040900	0	1641400	1105100	1142600	1027800	1040900	1644400	2052600	1078300	1328400	1100600	1103900	1272000	1312800	1224900	1249800	1129100	1215000	1992400	2391900	937640	622890	587460	1023300	1335400	1146200	1162500	1489600	959820	611590	740910	894270	661840	847600	1379400	1336000	844200	704030	802310	643600	899260	1478900	997450	817800
188	P52272	HNRNPM	Heterogeneous nuclear ribonucleoprotein M	0	0	0	0	0	0	0	0	0	0	0	0	0	0	0	0	0	0	0	0	0	0	0	0	0	0	0	0	0	0	0	0	0	0	0	0	0	0	0	0	0	0	0	0	0	0
189	P55058	PLTP	Phospholipid transfer protein	0	0	0	0	0	0	0	0	0	0	0	0	0	0	0	0	0	0	0	0	0	0	0	0	0	0	0	0	0	0	0	0	0	0	0	0	0	0	0	0	0	0	0	0	0	0
190	P55290	CDH13	Cadherin-13	0	0	0	0	0	0	0	0	0	0	0	0	0	0	0	0	0	0	0	0	0	0	0	0	0	0	0	0	0	0	0	0	0	0	0	0	0	0	0	0	0	0	0	0	0	0
191	P59666;P59665	DEFA3;DEFA1	Neutrophil defensin 3;HP 3-56;Neutrophil defensin 2;Neutrophil defensin 1;HP 1-56;Neutrophil defensin 2	0	0	0	0	0	0	0	0	0	0	0	0	0	0	0	0	0	0	0	0	0	0	0	0	0	0	0	0	0	0	0	0	0	0	0	0	0	0	0	0	0	0	0	0	0	0
192	P60660;P14649	MYL6;MYL6B	Myosin light polypeptide 6;Myosin light chain 6B	0	0	0	0	0	0	104560	0	0	0	0	0	0	0	0	0	0	0	0	0	0	0	0	0	0	0	0	0	0	0	0	0	0	0	0	0	0	0	0	0	0	0	0	0	0	0
193	P60709	ACTB	Actin, cytoplasmic 1;Actin, cytoplasmic 1, N-terminally processed	2300200	972060	1760700	2203900	1655700	2363900	3905700	3979000	2514100	2596400	1052100	216130	944110	954390	730270	681090	609150	601790	646220	696850	527820	501090	0	126460	0	215220	187060	147640	69855	81263	4183900	4566100	3508100	4568000	704460	601480	92488	0	273660	138380	330100	433610	575210	536560	531590	427040
194	P61626	LYZ	Lysozyme C	0	0	0	0	0	0	0	0	0	0	0	0	0	0	0	0	0	0	0	0	0	0	0	0	0	0	0	0	0	0	0	0	0	0	0	0	0	0	0	0	0	0	0	0	0	0
195	P61769	B2M	Beta-2-microglobulin;Beta-2-microglobulin form pI 5.3	0	0	0	0	0	0	216770	200630	0	0	0	0	130700	0	0	0	190260	0	310850	262630	191930	197950	0	0	0	0	0	0	0	0	0	0	0	0	124180	0	0	0	0	0	0	0	0	0	133220	112850
196	P62328	TMSB4X	Thymosin beta-4;Hematopoietic system regulatory peptide	0	0	0	0	0	0	269940	268300	0	0	0	0	0	0	0	0	0	0	0	0	224260	0	0	0	0	0	0	0	0	0	0	0	371120	0	0	0	0	0	0	0	0	0	0	0	0	0
197	P63261	ACTG1	Actin, cytoplasmic 2;Actin, cytoplasmic 2, N-terminally processed	0	0	0	0	0	0	0	0	0	0	0	0	0	0	0	0	0	0	0	0	0	0	0	0	0	0	0	0	0	0	0	0	0	0	0	0	0	0	0	0	0	0	0	0	0	0
198	P67936;P06753;P09493;P07951	TPM4;TPM3;TPM1;TPM2	Tropomyosin alpha-4 chain;Tropomyosin alpha-3 chain;Tropomyosin alpha-1 chain;Tropomyosin beta chain	0	0	0	0	304750	486270	422540	452890	552580	505270	0	0	0	0	0	0	0	0	0	0	0	0	0	0	0	0	0	0	0	0	0	351190	476120	723900	0	0	0	0	0	0	0	0	0	0	0	0
199	P68133;P68032;P63267;P62736	ACTA1;ACTC1;ACTG2;ACTA2	Actin, alpha skeletal muscle;Actin, alpha cardiac muscle 1;Actin, gamma-enteric smooth muscle;Actin, aortic smooth muscle	0	0	0	0	0	0	87759	94398	0	0	0	0	0	0	0	0	0	0	0	0	0	0	0	0	0	0	0	0	0	0	0	0	0	0	72056	76563	0	0	0	0	0	0	0	0	0	0
200	Q5VTE0;P68104;Q05639	EEF1A1P5;EEF1A1;EEF1A2	Putative elongation factor 1-alpha-like 3;Elongation factor 1-alpha 1;Elongation factor 1-alpha 2	0	0	0	0	0	0	0	0	0	0	0	0	0	0	0	0	0	0	0	0	0	0	0	0	0	0	0	0	0	0	0	0	0	0	0	0	0	0	0	0	0	0	0	0	0	0
201	P68363;Q9BQE3;Q71U36	TUBA1B;TUBA1C;TUBA1A	Tubulin alpha-1B chain;Tubulin alpha-1C chain;Tubulin alpha-1A chain	0	0	0	0	0	0	0	0	0	0	0	0	0	0	0	0	0	0	0	0	0	0	0	0	0	0	0	0	0	0	0	0	0	0	0	0	0	0	0	0	0	0	0	0	0	0
202	P68366	TUBA4A	Tubulin alpha-4A chain	0	0	0	0	0	0	0	97815	0	0	0	0	0	0	0	0	0	0	0	0	0	0	0	0	0	0	0	0	0	0	0	0	0	0	0	0	0	0	0	0	0	0	0	0	0	0
203	P68871	HBB	Hemoglobin subunit beta;LVV-hemorphin-7;Spinorphin	0	0	0	0	0	122200	9674400	11564000	10326000	9159700	2095100	2811800	2248400	2828300	493750	592560	411180	215650	595990	247380	463270	474610	489480	780550	57036	313360	22791000	24367000	11141000	11864000	589460	550820	332880	0	366340	432700	185080	471240	299510	280340	170450	263700	0	0	292250	285170
204	P69905	HBA1	Hemoglobin subunit alpha	0	0	0	0	0	84527	4148400	4818700	6361500	6913300	770880	1143200	1744500	2139000	131260	142120	100960	115820	155490	133250	138880	132480	264810	105390	128420	223720	14689000	12638000	6679300	7717000	214770	188670	119590	70623	72392	59624	112550	43465	48596	61151	33836	39289	0	155200	52111	70529
205	P80108	GPLD1	Phosphatidylinositol-glycan-specific phospholipase D	0	0	0	0	0	0	218040	206910	0	0	0	0	365740	326420	0	0	0	0	0	0	263420	257140	0	0	248980	0	455860	372440	585290	460370	0	0	684290	658260	143110	0	412320	355850	115690	78042	105010	94479	0	0	160020	234910
206	Q02818	NUCB1	Nucleobindin-1	0	0	0	0	0	0	0	0	0	0	0	0	0	0	0	0	0	0	0	0	0	0	0	0	0	0	0	0	0	0	0	0	0	0	0	0	0	0	0	0	0	0	0	0	0	0
207	Q02985	CFHR3	Complement factor H-related protein 3	0	0	0	0	0	0	0	0	0	0	0	0	0	0	0	0	0	0	0	0	0	0	0	0	0	0	0	0	0	0	0	0	0	0	226390	457280	0	0	186370	197670	0	0	0	0	0	0
208	Q03591	CFHR1	Complement factor H-related protein 1	0	0	0	0	0	0	425470	0	0	0	0	0	0	0	573810	0	348500	0	0	0	0	0	0	0	0	0	0	0	0	0	0	0	0	0	570510	444020	338550	327910	235830	215820	248580	220350	0	0	522290	523400
209	Q04756	HGFAC	Hepatocyte growth factor activator;Hepatocyte growth factor activator short chain;Hepatocyte growth factor activator long chain	0	0	0	0	0	0	108680	65011	0	0	0	0	0	0	0	0	0	0	0	0	0	0	198990	0	0	0	0	0	0	0	0	0	0	0	77518	56281	0	0	154680	110360	137810	160540	0	0	135170	75524
210	Q06033	ITIH3	Inter-alpha-trypsin inhibitor heavy chain H3	0	0	0	0	0	0	427100	323470	0	0	200910	0	233610	199370	302630	193670	0	194450	0	0	418590	179740	528000	403920	460590	490460	504260	401710	407010	0	453460	325090	0	0	226480	326080	314780	335650	402440	308000	392980	329020	0	0	164250	170030
211	Q08380	LGALS3BP	Galectin-3-binding protein	0	0	0	0	0	0	0	0	0	0	0	0	0	0	0	0	0	0	0	0	0	0	0	0	0	0	0	0	0	0	0	0	0	0	0	0	0	0	179120	0	0	0	0	0	0	0
212	Q12789	GTF3C1	General transcription factor 3C polypeptide 1	0	0	0	0	0	0	0	0	0	0	0	0	0	0	0	0	0	0	0	0	0	0	0	0	0	0	0	0	0	0	0	0	0	0	0	0	0	0	0	0	0	0	0	0	0	0
213	Q12805	EFEMP1	EGF-containing fibulin-like extracellular matrix protein 1	0	0	0	0	0	0	667580	726900	0	0	0	0	0	0	0	0	161370	0	0	0	0	0	0	0	0	0	0	0	0	0	0	0	0	0	98077	76675	0	0	68424	89615	94005	84356	0	0	150220	158590
214	Q13790	APOF	Apolipoprotein F	0	0	0	0	0	0	0	218630	0	0	0	0	0	0	0	0	0	0	0	0	0	0	0	0	0	0	0	0	0	0	0	0	0	0	126960	0	0	0	0	141280	0	101140	0	0	213620	152850
215	Q14520	HABP2	Hyaluronan-binding protein 2;Hyaluronan-binding protein 2 50 kDa heavy chain;Hyaluronan-binding protein 2 50 kDa heavy chain alternate form;Hyaluronan-binding protein 2 27 kDa light chain;Hyaluronan-binding protein 2 27 kDa light chain alternate form	285930	0	0	0	0	0	153710	148600	0	0	229890	0	271500	251340	191850	247990	198060	228100	0	0	0	0	0	0	204570	0	0	0	0	0	0	0	0	0	279450	285940	0	267140	426490	382020	493750	397640	0	0	328400	334100
216	Q14624	ITIH4	Inter-alpha-trypsin inhibitor heavy chain H4;70 kDa inter-alpha-trypsin inhibitor heavy chain H4;35 kDa inter-alpha-trypsin inhibitor heavy chain H4	4772800	3060300	2808100	2865800	2722200	2773300	3935800	4681500	1934300	2080600	4288400	3508600	4300200	4085900	6864200	4125700	2545800	4056800	4347100	6547400	5777200	6719300	3569800	3795200	3556500	4559100	3228300	3274600	4118400	2533100	9050800	10849000	2771600	2604000	4879500	5101300	5999500	3196600	3413100	4324500	2829400	2771000	8482800	6168900	4129700	4634400
217	Q15485	FCN2	Ficolin-2	0	0	0	0	0	0	0	0	0	0	0	0	0	0	0	0	0	0	0	0	0	0	0	0	0	0	0	0	0	0	0	0	0	0	0	0	0	0	0	0	0	0	0	0	0	0
218	Q16378	PRR4	Proline-rich protein 4	0	0	0	0	0	0	0	0	0	0	0	0	0	0	0	0	0	0	0	0	0	0	0	0	0	0	0	0	0	0	0	0	0	0	0	0	0	0	0	0	0	0	0	0	0	0
219	Q16610	ECM1	Extracellular matrix protein 1	0	0	0	0	610090	0	407870	459390	759110	0	0	403670	441290	443650	379250	378320	389120	333060	0	149220	467770	502100	373720	333320	358970	0	463730	561320	394510	389210	343470	481730	399310	0	122730	153400	567900	369680	222460	239420	309850	255400	0	0	127840	236690
220	Q16777;Q6FI13	HIST2H2AC;HIST2H2AA3	Histone H2A type 2-C;Histone H2A type 2-A	0	0	0	0	0	0	0	0	0	0	0	0	0	0	0	0	0	0	0	0	0	0	0	0	0	0	0	0	0	0	0	0	0	0	0	0	0	0	0	0	0	0	0	0	0	0
221	Q6EMK4	VASN	Vasorin	0	0	0	0	0	0	0	84767	0	0	0	0	0	0	0	0	0	0	0	0	0	0	0	0	0	0	0	0	0	0	0	0	0	0	0	0	0	0	0	0	0	0	0	0	0	0
222	Q6JBY9	RCSD1	CapZ-interacting protein	0	0	0	0	0	0	0	0	0	0	0	0	0	0	0	0	0	0	0	0	0	0	0	0	0	0	0	0	0	0	0	0	0	0	0	0	0	0	0	0	0	0	0	0	0	0
223	Q6UXB8	PI16	Peptidase inhibitor 16	0	0	0	0	0	0	0	0	0	0	0	0	0	0	0	0	0	0	0	0	0	0	0	0	0	0	0	0	0	0	0	0	0	0	0	0	0	0	0	0	0	0	0	0	0	0
224	Q8N4C8	MINK1	Misshapen-like kinase 1	0	0	0	0	0	0	0	0	0	0	0	0	0	0	0	0	0	0	0	0	0	0	0	0	0	0	0	0	0	0	0	0	0	0	0	0	0	0	0	0	0	0	0	0	0	0
225	Q92496	CFHR4	Complement factor H-related protein 4	0	0	0	0	0	0	0	0	0	0	0	0	0	0	0	0	0	0	0	0	0	0	0	0	0	0	0	0	0	0	0	0	0	0	0	0	0	0	0	0	0	0	0	0	0	0
226	Q92736	RYR2	Ryanodine receptor 2	0	0	0	0	0	0	0	0	0	0	0	0	0	0	0	0	0	0	0	0	0	0	0	0	0	0	0	0	0	0	0	0	0	0	0	0	0	0	0	0	0	0	0	0	0	0
227	Q92954	PRG4	Proteoglycan 4;Proteoglycan 4 C-terminal part	0	0	0	0	0	0	0	0	0	0	0	0	0	0	0	0	0	0	0	0	0	0	0	0	0	0	0	0	0	0	0	0	0	0	0	0	0	0	54031	35585	43239	47693	0	0	0	38128
228	Q96DY7	MTBP	Mdm2-binding protein	0	0	0	0	0	0	0	0	0	0	0	0	0	0	0	0	0	0	0	0	0	0	0	0	0	0	0	0	0	0	0	0	0	0	0	0	0	0	0	0	0	0	0	0	0	0
229	Q96IY4	CPB2	Carboxypeptidase B2	0	0	0	0	0	0	0	0	0	0	0	0	129010	204620	0	0	177240	144720	0	0	0	0	0	0	0	0	0	0	174140	191270	0	0	0	0	117520	129400	0	0	120080	133490	0	131740	0	0	144330	152270
230	Q96KN2	CNDP1	Beta-Ala-His dipeptidase	0	0	0	0	0	0	0	0	0	0	0	0	0	0	0	0	0	0	0	0	0	0	0	0	0	0	0	0	0	0	0	0	0	0	0	0	0	0	0	0	0	0	0	0	0	0
231	Q96PD5	PGLYRP2	N-acetylmuramoyl-L-alanine amidase	698020	773310	0	0	1253800	1686400	1933400	2537400	388410	1482300	1725800	1757100	2416000	2251800	937580	1353700	2133000	2588200	1043600	648470	1258200	1058500	2830800	3761200	2333300	3045900	1542600	1237200	1605800	1785900	1827300	2332300	1742500	1601900	1399600	949570	2060800	1577800	1177000	964240	1027100	1099300	524790	0	1028600	1271600
232	Q99487	PAFAH2	Platelet-activating factor acetylhydrolase 2, cytoplasmic	0	0	0	0	0	0	0	0	0	0	0	0	0	0	0	0	0	0	0	0	0	0	0	0	0	0	0	0	0	0	0	0	0	0	0	0	0	0	0	0	0	0	0	0	0	0
233	Q9BXR6	CFHR5	Complement factor H-related protein 5	0	0	0	0	0	0	0	0	0	0	0	0	0	0	0	0	0	0	0	0	0	0	0	0	0	0	0	0	0	0	0	0	0	0	0	0	0	0	0	0	0	0	0	0	0	0
234	Q9BZW7	TSGA10	Testis-specific gene 10 protein	0	0	0	0	0	0	0	0	0	0	0	0	0	0	0	0	0	0	0	0	0	0	0	0	0	0	0	0	0	0	0	0	0	0	0	0	0	0	0	0	0	0	0	10395000	0	0
235	Q9H299	SH3BGRL3	SH3 domain-binding glutamic acid-rich-like protein 3	0	0	0	0	0	0	136420	0	0	0	0	0	0	0	0	0	0	0	0	0	0	0	0	0	0	0	0	0	0	0	0	0	0	0	0	0	0	0	0	0	0	0	0	0	0	0
236	Q9H4B7	TUBB1	Tubulin beta-1 chain	0	0	0	0	0	0	0	0	0	0	0	0	0	0	0	0	0	0	0	0	0	0	0	0	0	0	0	0	0	0	0	0	0	0	0	0	0	0	0	0	0	0	0	0	0	0
237	Q9HCU4	CELSR2	Cadherin EGF LAG seven-pass G-type receptor 2	405840	379170	0	0	330670	302680	152650	148000	382790	396660	123670	0	246640	258620	182770	189470	101520	122430	162840	0	210370	224160	0	88845	0	0	201800	231370	158970	168330	208880	215060	248440	239550	56642	54114	194180	193620	78523	42559	87204	64027	0	304460	69382	94466
238	Q9NP78	ABCB9	ATP-binding cassette sub-family B member 9	0	0	0	0	0	0	0	0	0	0	0	0	0	0	0	0	0	0	0	0	0	0	0	0	0	0	0	0	0	0	0	0	0	0	0	0	0	0	0	0	0	0	0	0	0	0
239	Q9NYV4	CDK12	Cyclin-dependent kinase 12	0	0	0	0	0	0	0	0	0	0	0	0	0	0	0	0	0	0	0	0	0	0	0	0	0	0	0	0	0	0	0	0	0	0	0	0	0	0	0	0	0	0	0	0	0	0
240	Q9NZP8	C1RL	Complement C1r subcomponent-like protein	0	0	0	0	0	0	508610	430070	0	0	0	0	0	0	0	0	0	0	0	0	0	0	0	0	0	0	0	0	0	0	0	0	0	0	287200	236330	0	0	490430	455950	675700	534970	0	0	321420	325810
241	Q9P0W8	SPATA7	Spermatogenesis-associated protein 7	0	0	0	0	0	0	0	0	0	0	0	0	0	0	0	0	0	0	0	0	0	0	0	0	0	0	0	0	0	0	0	0	0	0	0	0	0	0	0	0	0	0	0	0	0	0
242	Q9UGM5	FETUB	Fetuin-B	0	0	0	0	0	0	0	0	0	0	0	0	0	0	0	0	0	0	0	0	0	0	0	0	0	0	0	0	0	0	0	0	0	0	0	0	0	0	92265	79989	76594	142020	0	0	85373	111900
243	Q9UK55	SERPINA10	Protein Z-dependent protease inhibitor	0	0	0	0	0	0	0	0	0	0	0	0	0	0	0	0	0	0	0	0	0	0	0	0	0	0	0	0	0	0	0	0	0	0	0	0	0	0	0	0	0	0	0	0	0	0
244	Q9Y3C7	MED31	Mediator of RNA polymerase II transcription subunit 31	0	0	0	0	0	0	0	0	0	0	0	0	0	0	0	0	0	0	0	0	0	0	0	0	0	0	0	0	0	0	0	0	0	0	0	0	0	0	0	0	0	0	0	0	0	0
245	Q9Y490	TLN1	Talin-1	0	0	0	0	0	0	428160	304030	344560	405600	0	0	0	0	0	0	0	0	0	0	0	0	0	0	0	0	0	0	0	0	229450	356130	466500	628380	0	0	0	0	0	0	0	0	0	0	0	0
246	Q9Y6R7	FCGBP	IgGFc-binding protein	0	0	0	0	0	0	0	0	0	0	0	0	0	0	0	0	0	0	0	0	0	0	0	0	0	0	0	0	0	0	0	0	0	0	0	0	0	0	0	0	0	0	0	0	85970	0
[truncated: 144 more columns]

## Sheet: Urine
			Diabetic nephropathy	Diabetic nephropathy	Diabetic nephropathy	Diabetic nephropathy	Diabetic nephropathy	Diabetic nephropathy	Diabetic nephropathy	Diabetic nephropathy	Diabetic nephropathy	Diabetic nephropathy	Diabetic nephropathy	Diabetic nephropathy	Diabetic nephropathy	Diabetic nephropathy	Diabetic nephropathy	Diabetic nephropathy	Diabetic nephropathy	Diabetic nephropathy	Diabetic nephropathy	Diabetic nephropathy	Diabetic nephropathy	Diabetic nephropathy	Diabetic nephropathy	Diabetic nephropathy	Diabetic nephropathy	Diabetic nephropathy	Diabetic nephropathy	Diabetic nephropathy	Diabetic nephropathy	Diabetic nephropathy	Diabetic nephropathy	Diabetic nephropathy	Diabetic nephropathy	Diabetic nephropathy	Diabetic nephropathy	Diabetic nephropathy	Diabetic nephropathy	Diabetic nephropathy	Diabetic nephropathy	Diabetic nephropathy	Diabetic nephropathy	Glomerulonephritis	Glomerulonephritis	Glomerulonephritis	Glomerulonephritis	Glomerulonephritis	Glomerulonephritis
Number	Protein ID	Protein names	D1-a	D1-b	D12-a	D12-b	D2-a	D2-b	D22-a	D22-b	D3-a	D3-b	D5-a	D5-b	D52-a	D52-b	D6-a	D6-b	D62-a	D62-b	D7-a	D7-b	D72-a	D72-b	D8-a	D8-b	D82-a	D82-b	D92-a	D92-b	D10-a	D10-b	D11-a	D11-b	D12-a	D12-b	D13-a	D13-b	D132-a	D14-a	D14-b	D15-a	D15-b	G2-a	G2-b	G22-a	G22-b	G32-a	G32-b
1	A0A075B6K5	Ig lambda chain V-III region LOI	0	0	410000	0	0	0	0	0	296860	308630	454900	462170	624950	559750	0	0	972600	811340	0	0	436260	0	0	0	0	0	626950	636860	638310	465660	604150	0	5245000	898300	328610	346380	0	1296000	0	0	0	0	0	0	0	0	397240
2	A0A075B6P5	Ig kappa chain V-II region FR;Ig kappa chain V-II region Cum	0	0	0	0	0	0	0	0	0	0	0	0	0	0	0	0	0	0	0	0	0	0	0	0	0	0	0	0	0	0	0	0	0	0	0	0	0	0	0	0	0	0	0	0	0	0	0
3	A2NJV5	Immunoglobulin kappa variable 2-29	0	0	0	0	0	0	0	0	0	0	3979200	4024300	4595300	4450300	0	0	0	0	4897400	4541000	0	5475000	0	0	3488400	3180600	0	1445300	5513100	5326500	4736300	7734500	5735300	5518800	5939300	5936400	3873500	0	3529200	0	0	0	0	0	0	0	0
4	A0A0C4DH67	Immunoglobulin kappa variable 1-8	0	0	0	0	0	0	0	0	0	0	0	0	0	0	0	0	0	0	0	0	0	0	0	0	0	0	0	0	52985	0	0	0	0	0	107200	0	0	0	0	0	0	0	0	0	0	0	0
5	A0A087WSY6	Immunoglobulin kappa variable 3D-15	0	0	0	0	0	0	0	0	0	0	0	0	0	0	0	0	0	0	0	0	0	0	0	0	0	0	0	0	0	0	0	0	0	0	0	0	0	0	0	0	0	0	0	0	0	0	0
6	P04433	Ig kappa chain V-III region VG	0	0	0	0	0	0	0	0	0	0	0	0	0	0	0	0	0	0	0	0	0	0	0	0	0	0	0	0	0	0	0	0	0	0	0	0	0	0	0	0	0	0	0	0	0	0	0
7	P01780	Ig heavy chain V-III region JON;Ig heavy chain V-III region WEA;Ig heavy chain V-III region TRO;Ig heavy chain V-III region BRO;Ig heavy chain V-III region DOB	0	0	0	0	0	0	0	0	0	0	0	0	0	0	0	0	0	0	0	0	0	0	0	0	0	0	0	0	0	0	0	0	0	0	0	0	0	0	0	0	0	0	0	0	0	0	0
8	P0DP02	Ig heavy chain V-III region BUT;Ig heavy chain V-III region KOL	0	0	0	0	0	0	0	0	0	0	0	0	0	0	0	0	0	0	0	0	0	0	0	0	0	0	0	0	0	0	0	0	0	0	0	0	0	0	0	0	0	0	0	0	0	0	0
9	P0DP09	Immunoglobulin kappa variable 1-13	0	0	0	0	0	0	0	0	0	0	0	0	0	0	0	0	0	0	0	0	0	0	0	0	0	0	0	0	0	0	0	0	951200	977410	0	0	0	0	0	0	0	0	0	0	0	0	0
10	P01624	Ig kappa chain V-III region POM	0	0	0	0	0	0	0	0	0	0	0	0	0	0	0	0	0	0	0	0	0	0	0	0	0	0	0	0	0	0	0	0	0	0	0	0	0	0	0	0	0	0	0	0	0	0	0
11	A0A0C4DH68	Immunoglobulin kappa variable 2-24	0	0	0	0	0	0	0	0	0	0	0	0	0	0	0	0	0	0	0	0	0	0	0	0	0	0	0	0	0	0	0	0	0	0	0	0	0	0	0	0	0	0	0	0	0	0	0
12	A0A0C4DH73	Ig kappa chain V-I region Daudi;Ig kappa chain V-I region Wes;Ig kappa chain V-I region DEE	0	0	0	0	0	0	0	0	0	0	0	0	0	0	0	0	0	0	0	0	0	0	0	0	0	0	0	0	0	0	0	0	0	0	0	0	0	0	0	0	0	0	0	0	0	0	0
13	A3KMH1	von Willebrand factor A domain-containing protein 8	0	27352000	2721200	0	0	0	0	0	0	4089100	0	0	5691100	5599900	0	0	0	0	0	0	0	0	0	0	0	0	0	0	0	0	0	0	0	0	0	0	0	0	0	0	0	0	0	0	0	0	0
14	A8MQ11	Postmeiotic segregation increased 2-like protein 5	0	0	0	0	0	0	0	0	0	0	0	0	0	0	0	0	0	0	0	0	0	0	0	0	0	0	0	0	0	0	0	0	0	0	0	0	0	0	0	0	0	0	0	0	0	0	0
15	B5MCY1	Tudor domain-containing protein 15	0	0	0	0	0	0	0	0	0	0	0	0	0	0	0	0	0	0	0	0	0	0	0	0	0	0	0	0	0	0	0	0	0	0	0	0	0	0	0	0	0	0	0	0	0	0	0
16	P0DOX8	Immunoglobulin lambda-like polypeptide 5;Ig lambda-1 chain C regions	822840	873360	628250	807100	420880	392390	0	0	331710	270560	1987200	1726900	3250000	3836200	0	0	565250	781150	3385600	3154200	4699500	4938500	897700	506880	1191000	1488000	553930	866090	2782500	3097300	1413600	2354400	11246000	13528000	4334100	7500700	1352500	4572400	5136000	944560	1906400	0	0	0	0	533950	500980
17	O43374	Ras GTPase-activating protein 4;Putative Ras GTPase-activating protein 4B	0	0	0	0	0	0	0	0	0	0	0	0	0	0	0	0	0	0	0	0	0	0	0	0	0	0	0	0	0	0	0	0	0	0	0	0	0	0	0	0	0	0	0	0	0	0	0
18	Q6E0U4	Dermokine	262830	275850	241590	0	0	0	0	0	1864700	1287400	119760	128120	179870	168370	721270	610070	1006800	863850	422830	410410	0	384440	0	0	0	0	247360	192540	0	99465	0	0	256010	224600	199720	250920	0	765500	694000	4032700	4165600	0	0	0	0	0	0
19	P49747	Cartilage oligomeric matrix protein	0	0	0	0	1731500	3570200	0	0	0	0	0	0	0	0	0	0	0	0	0	0	0	0	0	0	0	0	0	0	0	0	0	0	0	0	0	0	0	0	0	0	0	0	0	639550	0	0	0
20	P02533	Keratin, type I cytoskeletal 14	0	0	0	0	0	229110	0	566440	0	0	0	0	7398800	5085800	0	0	0	0	0	0	84788000	70349000	0	0	1100900	1325600	0	0	0	0	0	0	138500	0	0	0	0	0	0	0	0	0	0	0	0	0	0
21	P02538	Keratin, type II cytoskeletal 6A	16295	20405	0	0	1164600	1862300	356720	464930	29676	28710	46847	73379	54501000	49268000	0	0	0	14408	361590	254380	314020000	425670000	581860	229660	14745000	11488000	24493	48337	0	0	13469	0	317160	818770	28578	27508	0	0	0	0	0	13328	12273	65206	10583	14148	0
22	P02768	Serum albumin	13210000000	10688000000	10640000000	11358000000	832070000	770660000	974610000	1249500000	4141900000	4310600000	7921600000	8290800000	7665200000	8654300000	5813800000	6602900000	7532800000	7219500000	654630000	795260000	568560000	595200000	18377000000	20239000000	22013000000	21393000000	4410000000	4615900000	8476800000	7338200000	11342000000	11530000000	6983200000	8276200000	8994300000	9639800000	4524000000	9815800000	9235700000	6542700000	7276900000	2049300000	2141400000	2612400000	2398800000	9125700000	8072000000
23	P08779	Keratin, type I cytoskeletal 16	9911.8	13262	0	0	653930	965400	482200	377080	0	0	62641	62495	13682000	16853000	14804	0	22087	8888.7	189380	174990	338370000	239410000	256780	153910	5541600	4791700	0	0	0	0	39473	0	205160	720000	0	0	0	0	0	0	0	0	0	154750	95412	0	0
24	P13645	Keratin, type I cytoskeletal 10	0	0	0	0	1182700	2115200	263910	253710	0	0	0	0	6079100	3046200	0	0	0	0	105970	148580	95049000	115620000	1121000	1053800	2440800	3503000	0	0	0	0	0	0	2290400	1091800	0	0	0	0	0	0	0	827710	1062900	748420	739780	0	0
25	P13647	Keratin, type II cytoskeletal 5	0	0	0	0	63777	67750	415320	333890	0	0	19799	0	13457000	19375000	0	0	0	0	120940	0	201340000	129330000	0	0	2953600	4150900	0	0	0	0	0	0	0	19212	0	0	0	0	0	0	0	0	0	0	91096	0	0
26	P19012	Keratin, type I cytoskeletal 15	0	0	0	0	0	0	0	0	0	0	0	0	0	0	0	0	0	0	0	0	0	0	0	0	0	0	0	0	0	0	0	0	0	0	0	0	0	0	0	0	0	0	0	0	0	0	0
27	P20930	Filaggrin	0	0	0	0	0	0	0	0	0	0	0	0	0	0	0	0	0	0	0	0	0	0	0	0	0	0	0	0	0	0	0	0	0	0	0	0	0	0	0	0	0	0	0	0	0	0	0
28	P35908	Keratin, type II cytoskeletal 2 epidermal	0	0	0	31809	189530	224300	0	0	0	0	0	0	756770	794070	0	0	0	0	0	0	18684000	17416000	0	0	114410	67294	0	0	0	0	0	0	215930	216180	0	0	0	0	0	0	0	70474	87620	81097	0	0	0
29	P48668	Keratin, type II cytoskeletal 6C	0	0	0	0	0	0	0	0	0	0	0	0	34465000	24746000	0	0	0	0	0	0	101040000	115000000	0	0	0	0	0	0	0	0	0	0	0	0	0	0	0	0	0	0	0	0	0	0	0	0	0
30	Q04695	Keratin, type I cytoskeletal 17	0	0	0	0	0	0	0	0	0	0	0	0	650900	599350	0	0	0	0	0	0	10129000	9689600	0	0	252030	261240	0	0	0	0	0	0	0	0	0	0	0	0	0	0	0	0	0	0	0	0	0
31	Q7RTS7	Keratin, type II cytoskeletal 74;Keratin, type II cytoskeletal 73;Keratin, type II cytoskeletal 72;Keratin, type II cytoskeletal 71	0	0	0	0	0	0	0	0	0	0	0	0	0	0	0	0	0	0	0	0	0	0	0	0	0	0	0	0	0	0	0	0	21581	0	0	0	0	0	0	0	0	0	0	0	0	0	0
32	Q8N1N4	Keratin, type II cytoskeletal 78	0	0	0	0	0	0	0	0	0	0	0	0	0	0	0	0	0	0	0	0	0	0	0	0	43957	0	0	0	0	0	0	0	0	0	0	0	0	0	0	0	0	0	0	0	0	0	0
33	Q86YZ3	Hornerin	0	0	0	0	0	0	0	0	0	0	0	0	158200	164300	0	0	0	0	0	0	1675000	8860800	50283	50115	139080	87252	0	0	0	0	0	0	52727	50958	0	0	0	0	0	0	0	0	0	0	0	0	0
34	O00187	Mannan-binding lectin serine protease 2;Mannan-binding lectin serine protease 2 A chain;Mannan-binding lectin serine protease 2 B chain	0	0	0	0	0	0	0	0	0	0	0	0	0	0	0	0	0	0	0	0	796250	775790	0	0	0	0	0	0	0	0	0	0	0	0	763020	768830	0	0	0	0	0	0	0	0	0	0	0
35	O00337	Sodium/nucleoside cotransporter 1	0	0	0	0	0	0	0	0	0	0	0	0	0	0	0	0	0	0	0	0	0	0	0	0	0	0	0	0	0	0	0	0	0	0	0	0	0	0	0	0	0	0	0	0	0	0	0
36	O00468	Agrin;Agrin N-terminal 110 kDa subunit;Agrin C-terminal 110 kDa subunit;Agrin C-terminal 90 kDa fragment;Agrin C-terminal 22 kDa fragment	450910	0	0	658940	0	0	0	0	0	0	721810	540660	473810	822720	0	0	0	0	0	0	0	0	0	0	0	0	0	0	818550	973830	0	0	706920	813870	2433600	2208700	0	356320	221410	1895700	1256000	0	0	0	602210	0	0
37	O00584	Ribonuclease T2	0	0	205410	214680	0	0	0	0	0	0	122270	160660	0	0	0	0	0	0	0	0	0	0	0	0	0	126530	0	0	89419	149500	183230	0	185240	0	1149600	394290	0	123160	0	0	991150	0	172350	0	0	0	0
38	O43451	Maltase-glucoamylase, intestinal;Maltase;Glucoamylase	0	0	0	0	0	0	0	0	0	0	0	0	0	0	0	0	0	0	0	0	0	0	0	0	0	0	0	0	0	0	0	212410	0	0	0	0	0	0	0	0	0	0	0	0	866830	0	0
39	O43653	Prostate stem cell antigen	0	0	0	0	0	0	0	0	0	0	0	0	0	0	0	0	0	0	0	0	0	0	0	0	0	0	0	0	0	0	2527800	2844400	0	0	0	0	0	0	0	0	0	3317300	4672300	0	0	0	0
40	O60494	Cubilin	0	0	0	0	1393600	1558400	0	0	0	0	0	0	0	0	0	0	0	0	0	0	0	0	0	0	0	0	0	0	0	0	0	0	0	0	0	0	0	0	0	0	0	0	0	0	0	0	0
41	Q99880	Histone H2B type 1	0	0	0	0	0	0	0	0	160170	0	0	0	0	0	0	0	0	0	0	0	0	0	0	0	0	0	0	0	0	0	0	0	0	0	0	0	0	0	0	0	0	0	0	0	0	0	0
42	O75223	Gamma-glutamylcyclotransferase	0	0	0	0	0	0	0	0	0	0	0	0	0	0	0	0	0	0	0	0	0	0	0	0	0	0	0	0	0	0	0	0	0	0	0	0	0	0	0	0	0	0	0	0	0	0	0
43	O75368	SH3 domain-binding glutamic acid-rich-like protein	0	0	0	0	0	0	0	0	0	0	0	0	0	0	0	0	0	0	0	0	0	0	0	0	0	0	0	0	0	0	0	0	0	0	0	0	0	0	259090	0	0	0	0	0	0	0	0
44	O75369	Filamin-B	0	0	0	0	0	0	0	0	0	0	0	0	0	0	0	0	0	0	0	0	0	0	0	0	0	0	0	0	0	0	0	0	0	0	91429	84502	0	0	0	0	0	1167500	1331000	351410	0	0	0
45	O75594	Peptidoglycan recognition protein 1	335070	315560	303430	389370	0	0	0	0	155760	168080	977820	1067600	955610	928850	0	0	0	0	0	0	0	246210	0	0	0	0	0	0	425320	295680	0	0	1034500	1107000	0	0	0	0	0	0	570030	0	0	0	0	190520	110430
46	O75882	Attractin	0	0	0	0	0	0	0	0	0	0	0	0	0	0	0	0	0	0	0	0	0	0	0	0	0	0	0	0	0	0	0	0	0	0	0	0	0	0	0	0	0	0	0	0	0	0	0
47	O76076	WNT1-inducible-signaling pathway protein 2	0	0	0	0	2567200	2031800	0	0	0	0	319590	0	0	0	1005000	648550	252080	0	296630	0	0	0	0	0	0	0	0	0	0	363730	0	0	0	0	474270	840710	0	0	0	0	0	4449300	5321800	2480700	1923100	0	0
48	O94919	Endonuclease domain-containing 1 protein	0	0	0	0	0	0	0	0	0	0	0	0	0	0	0	0	0	0	0	0	0	0	0	0	0	0	0	0	0	0	0	0	0	0	0	0	0	0	0	0	0	0	0	0	0	0	0
49	O95445	Apolipoprotein M	0	0	0	0	0	0	0	0	0	0	0	0	0	0	0	0	0	0	0	0	0	0	0	0	0	0	0	734840	0	0	0	0	0	0	0	0	0	0	0	0	0	0	0	0	0	0	0
50	O95460	Matrilin-4	0	0	0	0	1797600	1710400	0	0	0	0	0	0	0	0	0	0	0	0	0	0	0	0	0	0	0	0	0	0	0	0	0	0	0	0	0	0	0	0	0	0	0	1575200	1433500	1514600	1565400	0	0
51	O95619	YEATS domain-containing protein 4	0	0	0	0	0	0	0	0	0	0	0	0	0	0	0	0	0	0	0	0	0	0	0	0	0	0	0	0	0	0	0	0	0	0	0	0	0	0	0	0	0	0	0	0	0	0	0
52	O95967	EGF-containing fibulin-like extracellular matrix protein 2	0	0	0	0	0	0	0	0	0	0	0	0	0	0	0	0	0	0	0	0	0	0	0	0	0	0	0	0	0	0	0	0	0	0	0	0	0	0	0	0	0	0	0	0	1692200	0	0
53	P00441	Superoxide dismutase [Cu-Zn]	798880	878220	955290	772810	0	0	0	0	386280	561250	330980	280920	134220	0	0	261090	1250500	1152600	734420	2149800	1100400	901740	329190	322400	0	0	828450	1082700	1043400	1058600	0	0	0	329010	881970	609210	0	0	0	377370	0	0	517990	373480	0	1400100	649440
54	P00450	Ceruloplasmin	9385300	9640600	13720000	15597000	4509400	7770600	6788200	5605500	1186500	1195200	19389000	17892000	17467000	16965000	1932000	3627600	4786300	4200900	431020	350030	333180	363110	10138000	7312600	6636500	5966400	717810	733840	23143000	25733000	6172600	6214600	19661000	22534000	3677900	3740800	22347000	17530000	18777000	2592700	2668200	0	0	0	0	21473000	28040000
55	P00734	Prothrombin;Activation peptide fragment 1;Activation peptide fragment 2;Thrombin light chain;Thrombin heavy chain	6748500	7340500	6982400	7518300	7368000	6578700	0	0	14548000	11834000	6761600	6944400	6407800	5876300	13841000	13386000	10252000	10713000	1545200	2149400	1592800	1089600	2678800	2345900	1215000	1501200	16130000	16227000	3748300	3276700	5983000	5825300	4245400	5117100	7942100	9643400	3663700	3553000	4543500	5272700	3739100	20390000	29478000	17082000	19943000	2073300	2190000
56	P00738	Haptoglobin;Haptoglobin alpha chain;Haptoglobin beta chain	88114000	97363000	90963000	83730000	603270	598570	263240	0	97468000	85453000	10768000	10305000	8896200	9692800	18465000	21356000	55743000	61269000	6458900	6526100	2786900	1470500	92836000	87116000	83129000	79920000	101340000	72381000	56181000	61441000	2276300	3278800	48671000	42795000	1767600	1785200	45194000	2700600	2515900	20423000	20608000	639140	917780	340680	930580	107370000	106130000
57	P00740	Coagulation factor IX;Coagulation factor IXa light chain;Coagulation factor IXa heavy chain	0	0	0	0	0	0	0	0	0	0	0	0	0	0	0	0	0	0	0	0	0	0	0	0	0	0	0	372190	0	0	0	0	0	0	0	0	0	0	0	0	0	0	0	0	0	0	0
58	P00746	Complement factor D	0	652850	697330	841650	0	0	0	0	1697900	2943100	707790	488420	1268300	574040	3873700	10255000	5031000	4555500	0	0	0	0	0	0	0	0	2934900	1896200	0	0	0	0	0	268790	0	0	751020	1109600	1295600	0	0	0	0	0	0	0	0
59	P00747	Plasminogen;Plasmin heavy chain A;Activation peptide;Angiostatin;Plasmin heavy chain A, short form;Plasmin light chain B	1378000	1219700	2142600	2600700	0	0	0	0	17224000	17683000	5882100	3554700	4189300	4321500	5721700	5952600	4212800	2834400	0	174050	0	0	1148100	1087600	963320	1137200	5806500	6257200	432830	1770100	884200	1000800	991810	1244800	1624700	1780400	2505300	3780700	4661400	2371800	1184400	5696100	5755200	5244600	3659400	1268200	1585900
60	P00751	Complement factor B;Complement factor B Ba fragment;Complement factor B Bb fragment	6436600	8568000	12125000	8504000	0	0	0	0	31955000	23957000	6439400	7712000	4576500	5106500	106540000	98145000	30423000	27922000	1856900	1127900	1748200	956360	629960	823400	292430	0	34277000	41936000	737430	471990	7462400	5124700	2067200	2314200	1862000	2182100	5058700	8735200	10729000	7105500	9055500	0	0	0	0	0	0
61	P00915	Carbonic anhydrase 1	0	0	0	0	0	0	0	0	0	0	0	0	0	0	0	0	0	0	0	0	533280	649990	0	0	207660	0	0	0	2433600	3205900	0	0	1030600	563570	0	1082400	808390	0	0	0	585170	0	0	0	0	0	0
62	P00995	Pancreatic secretory trypsin inhibitor	0	0	0	0	0	0	0	0	884650	1087000	0	641410	0	0	2888600	5485600	1141400	2830200	0	0	1010100	0	321690	0	0	0	1212900	1031000	0	0	0	0	0	728340	0	652220	0	1748000	1922800	1183900	1318200	1702400	1716900	1277900	1278400	604970	0
63	P01008	Antithrombin-III	6229800	4807300	2189400	4831700	0	0	0	0	12447000	14169000	3899100	4903100	4236600	3612900	4995400	5624600	6176400	6086800	4508900	4722700	1396600	1239900	4113300	2880900	3676600	3224500	3672100	4419600	1865000	2260600	5595600	5211700	3163800	2915400	1077400	1441300	13351000	6148900	6936400	3134600	3526400	0	0	0	0	1636600	800930
64	P01009	Alpha-1-antitrypsin;Short peptide from AAT	29829000	43753000	35983000	33902000	503920	708440	947040	1127400	1987300	2553900	48416000	59268000	56352000	64784000	51789000	54716000	90638000	97704000	157830	776720	172930	167590	111350000	100800000	65609000	70568000	7037300	10430000	115380000	131750000	85161000	84202000	93034000	61525000	42422000	33248000	132980000	66117000	58505000	41528000	40822000	952330	1391300	1254100	898580	242610000	212880000
65	P01011	Alpha-1-antichymotrypsin;Alpha-1-antichymotrypsin His-Pro-less	168000	159380	411350	500150	744080	660680	332620	0	76582	0	472400	456660	329140	364310	510420	606000	335060	524350	0	0	0	0	4838600	4473300	3892100	2572500	178070	0	15333000	12530000	598930	1398900	2751400	1688600	1861900	2729200	20148000	1375200	2327500	4431800	5293300	203480	92898	153450	191030	19017000	16023000
66	P01019	Angiotensinogen;Angiotensin-1;Angiotensin-2;Angiotensin-3;Angiotensin-4;Angiotensin 1-9;Angiotensin 1-7;Angiotensin 1-5;Angiotensin 1-4	774800	717060	680130	774330	0	0	0	0	1909700	1759000	4434200	6563200	3253200	2805000	449240	483220	387930	453940	3442500	4757600	3930800	3168400	673830	662090	376890	507510	3111400	0	588190	535690	217760	397230	214370	383580	0	0	5702200	2764400	2975400	1486800	401910	0	0	0	0	0	0
67	P01023	Alpha-2-macroglobulin	146500	255440	0	0	0	0	0	0	2261100	553820	696790	1035800	332610	449050	459940	0	269710	289130	208360	193820	199420	215700	1472400	1346900	394530	388180	892780	1134300	97794	57346	532670	351090	234560	198820	243720	300550	325700	1347200	929150	0	0	0	0	0	0	0	0
68	P01024	Complement C3	2200700	3298700	3306900	3570200	1768000	1013700	0	248820	8447500	6681500	27303000	27421000	29856000	33935000	4471100	5103600	5087100	7458400	847530	764150	1220400	825840	1220700	1140300	820690	841630	16310000	21561000	13783000	14943000	9033000	7654700	2849500	4552000	42494	19199	54932000	39067000	43664000	1442200	584730	0	0	0	0	849930	0
69	P01031	Complement C5;Complement C5 beta chain;Complement C5 alpha chain;C5a anaphylatoxin;Complement C5 alpha chain	0	0	0	0	0	0	0	0	0	0	0	47527	0	0	0	0	0	0	0	0	0	0	0	0	0	0	0	0	0	0	0	0	0	0	0	0	0	118590	0	0	0	0	0	0	0	0	0
70	P01034	Cystatin-C	2594900	2498100	2052600	2063000	881530	1036300	0	625310	41299000	38935000	6287100	6786800	5372900	5442300	34185000	35185000	24363000	25106000	22628000	21061000	10090000	9784700	0	0	0	0	2846000	2377900	0	389240	2029800	1521800	939410	0	499390	532900	12235000	4143300	4854000	21446000	23265000	0	0	0	0	0	0
71	P01042	Kininogen-1;Kininogen-1 heavy chain;T-kinin;Bradykinin;Lysyl-bradykinin;Kininogen-1 light chain;Low molecular weight growth-promoting factor	16249000	13326000	15299000	11011000	85104000	46998000	21445000	17805000	15104000	16673000	15299000	14769000	18481000	14640000	3646300	3863000	13706000	13928000	34657000	32582000	11674000	16198000	17155000	16050000	14323000	16387000	13224000	12021000	18371000	16458000	32315000	37616000	10777000	11973000	10552000	11956000	18054000	12292000	16360000	21008000	18132000	54093000	54712000	59223000	53664000	2686900	6233400
72	P01133	Pro-epidermal growth factor;Epidermal growth factor	0	0	0	0	0	0	0	0	0	0	0	0	0	0	0	0	0	0	0	0	0	0	0	0	0	0	0	0	0	0	0	0	0	0	0	0	0	0	0	0	0	1706400	1770500	1273400	1312000	0	0
73	P01189	Pro-opiomelanocortin;NPP;Melanotropin gamma;Potential peptide;Corticotropin;Melanotropin alpha;Corticotropin-like intermediary peptide;Lipotropin beta;Lipotropin gamma;Melanotropin beta;Beta-endorphin;Met-enkephalin	0	0	0	0	839860	1544700	0	0	0	0	0	0	0	0	0	0	0	0	0	0	0	0	0	0	0	0	0	0	0	0	0	0	0	0	0	111630	0	0	0	0	0	428810	439290	509100	656180	0	0
74	P01210	Proenkephalin-A;Synenkephalin;Met-enkephalin;PENK(114-133);PENK(143-183);Met-enkephalin-Arg-Gly-Leu;Leu-enkephalin;PENK(237-258);Met-enkephalin-Arg-Phe	0	0	0	0	0	0	0	0	0	0	0	0	0	0	0	0	0	0	0	0	0	0	0	0	0	0	0	0	0	0	0	0	0	0	0	0	0	0	0	0	0	0	0	0	0	0	0
75	P01344	Insulin-like growth factor II;Insulin-like growth factor II;Insulin-like growth factor II Ala-25 Del;Preptin	0	0	0	0	0	0	0	0	0	0	174120	180000	0	188960	0	0	0	0	0	0	0	0	0	0	0	0	0	0	0	0	0	0	0	119410	0	0	0	268900	213720	0	0	0	0	0	0	0	0
76	P01591	Immunoglobulin J chain	0	892120	1048500	1232100	10619000	11209000	5469100	4789500	3035400	2963000	608620	600300	0	364010	955220	1330500	0	0	1992400	1939200	733330	702340	1222900	667190	0	0	1140700	1016100	387660	370670	4200200	1552500	0	0	911400	0	0	495510	459800	0	0	0	0	0	0	0	0
77	P01594	Ig kappa chain V-I region AU;Ig kappa chain V-I region AG	381250	344700	332440	360250	0	0	0	0	0	0	350240	373350	421750	248130	0	0	0	0	0	0	101370	0	652580	771100	0	350590	288360	341180	532880	732610	658840	1190200	2315300	2078200	1972800	1643200	0	0	0	0	0	687440	900130	889660	791500	295410	321860
78	P01599	Ig kappa chain V-I region Gal	0	0	0	0	0	0	0	0	0	0	0	0	0	0	0	0	0	0	0	0	0	0	0	0	0	0	0	0	0	153030	0	0	0	0	0	0	0	0	0	0	0	0	0	0	0	0	0
79	P01601	Ig kappa chain V-I region HK101	0	0	0	0	0	0	0	0	0	0	0	0	0	0	0	0	0	0	0	0	0	0	0	0	0	0	0	0	0	0	0	0	0	0	0	0	0	0	0	0	0	0	0	0	0	0	0
80	P01619	Ig kappa chain V-III region B6	693850	607280	766380	785150	197990	192190	0	0	304150	285600	2188500	1892800	1301400	1395100	0	0	501600	0	0	0	622240	614290	1509000	1277600	0	0	0	0	3179200	3194700	0	3172500	11762000	7168300	5079700	5805900	9629300	4789400	4122700	4516900	4938400	1469400	1775100	0	0	0	0
81	P01700	Ig lambda chain V-I region HA;Ig lambda chain V-I region VOR	0	0	0	0	0	0	0	0	0	0	0	0	0	0	0	0	0	860800	0	0	0	0	0	0	0	0	0	0	0	0	0	0	0	0	0	0	0	0	0	0	0	0	0	0	0	0	0
82	P0DP03	Ig heavy chain V-III region CAM;Ig heavy chain V-III region 23	0	0	0	0	0	0	0	0	0	0	0	0	0	0	0	0	0	0	0	0	0	0	0	0	0	0	0	0	0	0	0	0	0	0	0	0	0	0	0	0	0	0	0	0	0	0	0
83	P01833	Polymeric immunoglobulin receptor;Secretory component	2705000	2158700	2457300	2188300	9993700	19933000	2889000	2328600	3401500	5580800	2641000	2800700	3339700	3382700	2950500	2259000	3226600	1722500	4100300	4902600	3357000	3370800	4776200	4058000	5107200	4396300	4151800	4485300	2693000	2985800	8206600	11289000	4676200	4059400	6983900	3285100	767140	4222100	4853100	6571400	6993200	7713800	7373800	6691000	5460900	1597100	1324100
84	P01834	Ig kappa chain C region	17420000	11823000	11184000	15151000	15417000	20009000	9551600	8671000	2387700	3394700	19292000	27884000	20759000	16420000	2258600	3557400	7184200	8116100	42875000	49276000	28266000	24418000	13297000	12632000	10401000	9911400	2306500	2612600	29625000	40494000	11807000	12251000	50665000	48087000	44636000	37844000	7156700	11405000	10455000	20775000	23138000	10162000	9609000	6607900	7522300	3134900	3144000
85	P0DOX5	Ig gamma-1 chain C region	478230	0	730270	643990	1751700	1159200	373510	685560	0	0	642490	99045	1277900	1289600	0	0	441230	199380	149970	168740	418960	687480	0	0	2713200	2680800	393450	276940	1551900	2434100	14480000	16671000	10743000	10569000	4383600	3769300	8338400	3419300	1339300	366000	306720	261520	884650	252020	287510	0	0
86	P01859	Ig gamma-2 chain C region	225650	160550	178980	227640	0	636190	0	0	159460	0	525640	605850	758050	730680	0	0	0	233570	449120	0	0	0	897270	832890	942450	750860	271270	0	5378500	2588500	10247000	8367000	5994600	2502800	2187600	3848200	642960	3403200	4506500	0	0	0	0	0	0	350100	312400
87	P01860	Ig gamma-3 chain C region	4146500	3894900	3671400	4607700	3356900	2761700	3457100	3113400	11347000	8125200	4639500	4535700	8737600	8441700	4870600	2187600	5033600	3718700	5378200	4675300	1936900	2042000	9894900	12594000	18790000	15215000	5770700	7780900	15406000	16163000	36785000	47718000	28545000	25599000	15481000	15511000	5519600	8873300	11153000	2042600	2529700	1451500	4719500	5566200	6854600	6372300	3346000
88	P01861	Ig gamma-4 chain C region	0	0	0	0	0	0	0	0	0	0	0	0	0	0	0	0	0	0	0	0	0	0	0	0	0	0	150330	162450	0	128370	2232300	2440500	1208200	2024400	273190	0	0	0	0	0	0	0	0	0	0	104310	0
89	P01871	Ig mu chain C region	0	0	0	0	0	0	0	0	0	0	455290	436670	373870	349070	0	0	0	0	1556800	1320700	1182300	649160	0	0	0	0	0	0	0	0	0	0	873640	0	228260	225470	687020	141870	136220	0	0	0	0	0	0	0	0
90	P01876	Ig alpha-1 chain C region	82780000	87436000	73898000	75807000	8200700	9179400	14208000	18562000	225850000	234090000	38391000	41506000	31010000	29457000	85425000	71448000	117240000	134280000	6777200	9873700	3037600	2840600	65701000	55594000	42452000	44940000	121890000	125030000	40142000	43998000	39673000	41140000	69529000	50189000	50856000	54465000	6110900	13526000	14283000	10558000	5965500	5735300	6838600	3518900	3964200	46428000	43545000
91	P02042	Hemoglobin subunit delta	0	0	0	0	0	0	0	0	0	0	0	0	0	0	0	0	0	0	0	0	0	0	0	0	0	0	0	0	0	0	0	0	0	0	0	0	0	0	0	0	0	0	0	0	0	0	0
92	P02452	Collagen alpha-1(I) chain	188210	202580	149000	0	631210	896430	1102000	1272900	119180	0	99117	106490	0	0	0	0	115090	424230	611690	671760	614350	506530	0	0	0	0	0	0	197020	217050	95145	413330	104880	195420	150150	311570	0	0	0	0	0	8694100	22772000	9846100	6614400	0	0
93	P02647	Apolipoprotein A-I;Proapolipoprotein A-I;Truncated apolipoprotein A-I	4458300	5893300	4745900	4747700	0	0	0	852050	31744000	29441000	10543000	9105500	8886700	9673600	30262000	26753000	19225000	25338000	0	239300	304550	367730	1843200	1111400	1320300	1267000	12794000	16595000	1935800	1611300	12315000	12989000	2009800	1557200	989540	1491900	36523000	13644000	17975000	2377200	2752300	181420	183850	317790	209920	548590	2397100
94	P02649	Apolipoprotein E	0	0	0	0	0	0	0	0	182860	232130	0	0	0	0	180000	180030	139900	134520	0	0	0	0	0	0	0	0	0	0	0	0	0	0	0	0	0	0	0	0	0	0	0	0	0	0	0	0	0
95	P02652	Apolipoprotein A-II;Proapolipoprotein A-II;Truncated apolipoprotein A-II	638640	231730	535600	1192400	0	0	0	0	24111000	25775000	689960	1214600	1036200	1059100	2597900	453290	3736300	3563900	0	0	0	0	484140	0	670850	709450	17789000	22771000	909150	745210	5674100	5375000	669930	401550	0	0	5529400	1854100	5097000	934420	512650	1516100	1258300	664330	434250	0	0
96	P02656	Apolipoprotein C-III	250930	238730	173600	0	0	0	0	0	6060100	5506200	308660	273330	0	0	6590400	5472800	2705500	2662100	0	353690	0	0	0	0	0	0	27997000	24844000	0	0	1843400	2287200	0	0	0	79813	0	684210	661870	123930	177230	0	0	0	0	0	0
97	P02671	Fibrinogen alpha chain;Fibrinopeptide A;Fibrinogen alpha chain	1609200	1461100	1979800	962370	4310400	4435600	0	0	6363900	5747300	2464500	2063700	2599500	2638700	2158300	3191600	11138000	15899000	1377900	1598800	919610	837990	0	0	0	0	1255900	718700	266120	317860	1421700	1627100	524620	439720	539590	360810	2070600	2019600	2129000	1226500	2002500	574390	878870	685190	427790	0	0
98	P02675	Fibrinogen beta chain;Fibrinopeptide B;Fibrinogen beta chain	917770	572660	908520	1117100	940560	0	0	2687300	4615500	3775100	2141400	1978300	1960000	2341700	1919700	1554100	2082700	2039800	528500	463250	0	0	0	0	0	0	1456500	754780	0	0	315550	0	806830	340770	0	0	2436300	2370300	2375700	0	982170	0	0	0	0	0	0
99	P02679	Fibrinogen gamma chain	803180	1988500	1644200	1695400	0	0	0	0	2028600	1914700	2806000	2712700	2217600	2426500	844290	843670	2331000	2241700	392490	676910	288790	320350	0	0	0	0	486000	118290	351370	0	440310	361230	0	0	0	0	1592000	1035700	1415000	0	0	0	0	0	0	0	0
100	P02748	Complement component C9;Complement component C9a;Complement component C9b	1447600	1068900	1422400	1649900	0	0	0	0	2849400	2449500	1421100	1217300	950410	1148300	3793800	4574000	1261000	1151100	0	0	0	960090	0	245260	0	0	3283400	3417600	497420	1024600	0	270110	238540	281560	0	0	7146900	1642000	1386600	416690	412960	0	0	0	0	0	0
101	P02749	Beta-2-glycoprotein 1	4219900	5748500	4424500	4677700	2437700	1837100	0	0	38552000	26159000	14492000	26287000	16672000	19358000	7493600	8455200	12545000	14873000	480560	485680	242760	187640	2094300	1576700	1220200	1032000	26866000	24985000	4295500	5460400	20990000	22787000	2019900	2909000	2556700	3384800	959860	17532000	20045000	1462200	703580	9394900	10021000	6545300	9281500	0	0
102	P02750	Leucine-rich alpha-2-glycoprotein	576550	536450	784930	1513000	0	0	1061700	0	573790	568780	2507400	2098600	810820	756300	0	0	503630	0	4252700	6206300	12067000	8603000	1980900	1967700	1712800	974990	474480	442510	3962900	6118300	1262400	1496800	1103200	1245000	546390	416000	1321500	3087200	3261100	1594700	2009500	0	0	0	0	9056600	8066400
103	P02751	Fibronectin;Anastellin;Ugl-Y1;Ugl-Y2;Ugl-Y3	0	0	0	0	0	0	0	0	0	0	0	0	0	0	0	0	0	0	0	0	0	0	0	0	0	0	0	0	0	0	0	0	0	0	0	0	0	0	0	0	0	0	0	0	0	0	0
104	P02753	Retinol-binding protein 4;Plasma retinol-binding protein(1-182);Plasma retinol-binding protein(1-181);Plasma retinol-binding protein(1-179);Plasma retinol-binding protein(1-176)	1617800	1470200	1566100	1800800	0	0	0	0	9606900	8647900	9471100	9194700	7333600	7789500	1396200	4976000	2755200	3697600	46302000	92062000	46775000	15218000	969840	1188100	1001700	954440	1110400	1633000	1516000	1984600	2507100	2516200	7359400	6430800	3245800	2700100	12145000	6871200	6424100	10914000	11120000	0	0	1817600	1782200	0	0
105	P02760	Protein AMBP;Alpha-1-microglobulin;Inter-alpha-trypsin inhibitor light chain;Trypstatin	58149000	44654000	49979000	52966000	501320000	474700000	368740000	438750000	40081000	39328000	387880000	458460000	392330000	371030000	53845000	49325000	99898000	112290000	858670000	852070000	620110000	439320000	131940000	147600000	115610000	120730000	21421000	21497000	291140000	288040000	130680000	108760000	374380000	506360000	737790000	790190000	173560000	272100000	286840000	200000000	197600000	202380000	215370000	214690000	230880000	6511200	7828500
106	P02763	Alpha-1-acid glycoprotein 1	0	0	0	3307900	0	0	0	2277300	1295500	1348700	15535000	15906000	20282000	23549000	0	0	0	0	3998200	4025600	1346700	3205200	68006000	67189000	47103000	40482000	477180	1599400	27850000	24901000	152000000	511950000	308300000	145200000	146510000	151590000	149650000	44609000	58546000	42646000	41604000	3184500	4151400	1316100	432570	1294500	1703700
107	P02765	Alpha-2-HS-glycoprotein;Alpha-2-HS-glycoprotein chain A;Alpha-2-HS-glycoprotein chain B	17370000	14943000	13988000	11988000	8676000	3547800	8693500	7756000	39786000	38793000	15528000	12114000	11706000	11610000	48378000	45513000	24939000	26683000	25773000	26257000	10286000	8550400	6480200	5310900	9750300	5057500	92569000	110030000	6480200	5509300	6359700	12995000	7370500	6040500	7317500	7343000	12224000	17636000	17234000	7623400	6712700	1270800	1534700	1048300	1013000	4666100	2963500
108	P02766	Transthyretin	0	0	152430	0	0	0	0	0	1583000	1362400	908840	733950	0	337030	0	0	277750	392720	0	0	0	0	1348400	1240200	326340	339280	729810	841330	348850	583380	0	0	1004500	766330	0	0	14865000	2470800	2693400	1130400	1454500	0	0	0	0	0	603080
109	P02774	Vitamin D-binding protein	62096000	56910000	59844000	64479000	2073600	954580	0	0	84820000	84465000	67177000	62291000	49887000	52558000	51486000	58197000	56165000	56675000	1829300	1457100	574690	178370	32192000	30476000	20034000	19011000	140520000	62150000	23981000	23707000	19809000	19603000	27444000	25961000	5543100	6523700	39384000	63921000	67941000	21870000	23983000	272650	559790	99525	269170	3090500	4101200
110	P02787	Serotransferrin	478850000	440450000	463740000	451460000	26098000	23811000	18280000	15860000	164390000	171350000	628850000	608990000	598240000	565090000	107660000	130390000	248600000	237830000	71961000	66516000	40066000	43280000	346770000	337290000	314390000	309660000	131510000	170540000	812030000	784500000	83876000	101780000	660570000	600260000	157260000	164420000	301980000	647070000	656940000	126580000	116130000	1236000	713460	814980	575830	715550000	836530000
111	P02788	Lactotransferrin;Lactoferricin-H;Kaliocin-1;Lactoferroxin-A;Lactoferroxin-B;Lactoferroxin-C	0	0	0	0	0	0	0	0	460020	424800	0	0	0	0	0	0	0	0	0	0	0	0	0	0	0	0	0	0	0	0	497660	386600	0	0	0	0	0	0	0	0	0	0	0	0	0	0	0
112	P02790	Hemopexin	5932000	8514200	12472000	16291000	1257200	0	0	0	4135700	7787000	53742000	66500000	34740000	29556000	16286000	18096000	22343000	23066000	794800	261430	723030	892730	40569000	38939000	17312000	16016000	5621500	5854200	20789000	19476000	15675000	12776000	23450000	22667000	14728000	15224000	41747000	61787000	48830000	17370000	16284000	1072900	1373200	284350	784490	0	0
113	P04004	Vitronectin;Vitronectin V65 subunit;Vitronectin V10 subunit;Somatomedin-B	3150500	3683900	2532700	2196600	11025000	14114000	0	0	7905800	6997000	2431700	1221800	3613700	2769100	3726400	1794800	2808600	2398800	3170100	3362100	852820	959280	950310	0	490070	546900	3177700	3396700	1206900	1229700	2204100	1181200	701340	756550	2137700	1479700	2438100	1517200	1034300	295660	0	5255900	4039900	6510300	4516000	0	0
114	P04075	Fructose-bisphosphate aldolase A	0	0	0	0	0	0	0	0	451380	388760	0	0	0	0	0	0	0	0	0	0	0	0	0	0	0	0	0	0	0	0	0	0	0	0	0	0	0	0	0	0	0	0	0	0	0	0	0
115	P04080	Cystatin-B	0	0	0	0	0	0	0	0	0	0	0	0	0	0	0	0	0	396380	0	0	322890	303680	0	0	0	0	0	0	0	0	0	0	0	0	0	0	0	0	0	0	0	0	0	0	0	0	0
116	P04083	Annexin A1	0	0	0	155130	5961000	6154700	3080600	2402100	455410	601790	263420	137260	174090	0	0	0	0	0	6302300	9837900	4100200	4087200	2783000	3875700	629600	1575500	0	0	151860	337280	2351700	1494100	0	0	0	0	0	333980	0	613430	1179100	850010	226040	0	0	0	0
117	P04155	Trefoil factor 1	473660	851300	475570	355390	0	1105200	0	0	613390	233380	491430	391800	370540	266350	0	0	0	459570	1198300	0	0	0	948900	1314100	0	946630	0	0	3138900	2913500	1804800	1378900	1755200	2366400	2867100	2801100	0	569240	765940	0	0	0	1849600	1681700	1746800	0	0
118	P04156	Major prion protein	0	0	0	0	0	0	0	0	0	0	262320	269480	0	285320	0	0	0	0	0	0	345790	276140	0	0	0	0	0	0	145820	0	255580	348220	409690	456820	1282100	1160300	0	230310	246450	0	0	599810	501780	637240	579220	0	0
119	P04196	Histidine-rich glycoprotein	142270	168180	458140	511880	0	0	0	0	1542000	1139500	2218900	1881300	1399400	595190	509630	1450200	1573100	1736800	0	0	0	0	0	0	134410	154140	2769500	2292300	0	0	431950	325520	290460	921960	196540	248190	4093800	6188800	6134200	0	0	0	0	0	0	0	0
120	P04216	Thy-1 membrane glycoprotein	0	0	0	0	0	0	0	0	0	0	234190	202480	0	321580	0	0	0	0	857270	0	294960	266670	0	254250	390680	0	0	0	276320	290470	0	0	828510	796070	1810300	2058900	0	169830	254080	0	0	0	338410	237010	0	0	0
121	P04217	Alpha-1B-glycoprotein	12442000	8872700	13982000	17226000	1380800	1867500	2880700	1504800	2832100	4236300	8963800	10096000	8775300	7665700	4975900	4525700	8606900	9484400	1004200	1048900	1029500	955640	30325000	26066000	11202000	22508000	17397000	17749000	20807000	24317000	12163000	28330000	11692000	10754000	12258000	9318800	2631600	4878700	6195800	7863400	8013200	0	0	0	0	80262000	84248000
122	P04264	Keratin, type II cytoskeletal 1	100570	58093	276450	292700	27990000	23879000	13620000	4276100	0	0	92885	157660	87350000	87651000	39203	0	34860	0	222230	369100	706500000	846620000	7264700	6930500	43261000	61149000	30024	0	0	0	39620	0	4343700	4055600	12312	17590	0	0	0	0	0	4014000	2812200	5209200	4330600	0	0
123	P04406	Glyceraldehyde-3-phosphate dehydrogenase	0	1248500	1610400	1567000	0	0	0	0	2709800	1979300	0	456530	856520	624810	0	0	0	0	366620	0	1160800	7340400	0	0	0	0	0	0	0	0	1217200	0	0	0	0	0	0	0	0	0	476710	0	0	0	0	422230	0
124	P04430	Ig kappa chain V-I region BAN	0	0	0	0	0	0	0	0	0	0	0	0	0	0	0	0	0	0	0	0	0	0	0	0	0	0	0	0	0	0	0	0	0	0	0	0	0	0	0	0	0	0	0	0	0	0	0
125	P04746	Pancreatic alpha-amylase;Alpha-amylase 2B;Alpha-amylase 1	0	0	0	0	15209000	19431000	4646300	2606600	0	0	817610	387970	675190	533910	0	0	0	0	261770	1039400	0	360340	1386700	1615200	869830	730090	0	0	639610	233260	1272900	2014400	1029800	617090	755020	1360400	0	304820	214830	214870	276010	1020800	1088900	640410	1389700	0	0
126	P04792	Heat shock protein beta-1	0	0	0	0	0	0	0	0	0	0	0	0	0	178970	0	0	0	0	0	0	159190	2063300	0	0	0	0	0	0	169300	0	0	0	0	0	0	0	0	0	0	0	0	0	0	0	0	0	0
127	P05060	Secretogranin-1;PE-11;GAWK peptide;CCB peptide	0	0	0	0	0	0	1761900	1837800	0	0	0	91285	0	0	0	0	0	0	0	269980	0	0	0	0	0	0	0	0	0	0	237880	0	130100	0	685370	503140	0	0	0	0	0	2216000	2092200	2097700	1313700	0	0
128	P05067	Amyloid beta A4 protein;N-APP;Soluble APP-alpha;Soluble APP-beta;C99;Beta-amyloid protein 42;Beta-amyloid protein 40;C83;P3(42);P3(40);C80;Gamma-secretase C-terminal fragment 59;Gamma-secretase C-terminal fragment 57;Gamma-secretase C-terminal fragment 50;C31	0	0	0	0	0	0	0	0	0	0	0	0	0	0	0	0	0	0	0	0	0	0	0	0	0	0	0	0	0	0	0	0	0	0	0	0	0	0	0	0	0	0	0	0	242540	0	0
129	P05090	Apolipoprotein D	4522400	7260200	5398400	3832700	14434000	16008000	17269000	20099000	1741200	767750	9700900	9238600	5240200	5869800	0	0	1796200	2299600	35681000	52827000	37127000	37070000	2930200	2494200	2466500	2441800	1381200	0	18766000	18059000	4850400	3338600	16181000	11087000	9050100	6053900	0	477680	1554800	1440600	3240100	4060100	4449100	6046000	4798900	3389500	2394200
130	P05109	Protein S100-A8;Protein S100-A8, N-terminally processed	0	0	0	0	0	0	0	0	0	0	0	0	376220	292830	0	0	0	0	0	0	879690	840210	4020300	1293200	3899200	3475100	0	0	402050	404170	2095000	1960800	294170	302040	0	0	0	192330	0	1070200	897960	0	0	0	0	0	0
131	P05154	Plasma serine protease inhibitor	0	0	0	0	0	0	0	0	0	0	0	0	0	0	0	0	0	0	0	0	0	0	0	0	0	0	0	0	408580	273640	0	0	0	0	0	0	0	0	0	0	0	0	0	0	0	0	0
132	P05155	Plasma protease C1 inhibitor	1345200	2278800	1254200	1165200	0	0	2031000	1960800	882710	839250	922510	2725300	1100600	1047300	1069100	2764100	5955500	5266100	0	0	0	0	548930	438260	366510	457870	756730	726790	853730	747050	0	1323200	437670	667630	590920	884840	3802500	4071600	1965500	1265700	1026800	1333700	1584200	1236100	949290	0	0
133	P05156	Complement factor I;Complement factor I heavy chain;Complement factor I light chain	1287300	847610	419480	920230	568960	1079900	865470	351120	2333500	3542000	2718100	2245200	0	1079000	0	1063500	2189100	2127900	0	0	0	0	0	0	0	0	5821400	4148300	752630	509450	2910300	0	0	0	0	0	0	1881300	0	0	236620	0	0	0	0	0	0
134	P05164	Myeloperoxidase;Myeloperoxidase;89 kDa myeloperoxidase;84 kDa myeloperoxidase;Myeloperoxidase light chain;Myeloperoxidase heavy chain	0	0	0	0	0	0	0	0	988120	1092800	0	454890	0	0	0	0	0	0	252350	1478700	875800	985920	1021700	888900	0	498400	0	0	0	0	290890	489830	0	0	0	0	0	0	0	0	0	0	0	0	0	0	0
135	P05413	Fatty acid-binding protein, heart	0	0	0	0	0	0	0	0	0	0	0	0	0	0	0	0	0	0	0	0	0	0	0	0	0	0	0	0	0	0	0	0	0	0	0	0	0	0	0	0	0	0	0	0	0	0	0
136	P48304	Lithostathine-1-beta;Lithostathine-1-alpha	0	0	0	0	0	0	0	0	0	0	0	0	0	0	0	0	0	0	0	0	0	0	0	0	0	0	0	0	0	0	0	0	0	0	0	0	0	0	0	0	0	0	0	0	0	0	0
137	P05452	Tetranectin	0	0	0	0	0	0	0	0	0	0	0	0	0	0	0	0	0	0	0	0	0	0	0	0	0	0	0	0	0	0	0	0	0	0	0	0	0	0	0	0	0	0	0	0	342490	0	0
138	P05543	Thyroxine-binding globulin	0	0	0	0	0	0	0	0	0	0	0	0	0	0	0	0	0	0	0	0	0	0	847240	1320300	901700	980320	0	0	1815000	775990	0	0	360340	355670	203170	220570	633760	329460	338570	0	762730	0	0	0	0	1023600	856270
139	P05546	Heparin cofactor 2	0	0	0	0	0	0	0	0	0	0	0	0	0	0	0	0	0	0	0	0	0	0	0	0	0	0	0	0	0	0	0	0	0	0	0	0	379480	576060	477710	0	0	0	0	0	0	0	0
140	P06312	Ig kappa chain V-IV region	0	0	0	0	0	0	0	0	0	0	0	0	0	0	0	0	0	0	0	0	0	0	0	0	0	0	0	0	0	351770	0	0	307880	1433000	148250	0	0	0	0	0	0	0	0	0	0	0	0
141	P06396	Gelsolin	5698900	9608300	8674100	4977300	6180100	14780000	8442100	11170000	15032000	16364000	8424500	7370500	9244700	10776000	0	1156700	3751800	4832500	23582000	26262000	23148000	27700000	3827100	2092000	2150100	5071800	1500200	2662100	5043700	4671500	797650	899290	12790000	11036000	12609000	12463000	1991700	1958700	2670900	4909700	6175100	972010	1280000	918920	1458700	0	0
142	P06454	Prothymosin alpha;Prothymosin alpha, N-terminally processed;Thymosin alpha-1	0	0	0	0	0	0	0	0	0	0	0	0	0	0	0	0	0	0	0	0	0	0	0	0	0	0	0	0	0	0	0	0	0	0	0	0	0	0	0	0	0	0	0	0	0	0	0
143	P06681	Complement C2;Complement C2b fragment;Complement C2a fragment	0	0	0	0	0	0	0	0	0	0	0	0	0	0	0	0	0	0	0	0	0	0	0	0	0	0	0	0	0	0	0	0	0	0	0	0	0	0	0	0	0	0	0	0	0	0	0
144	P06702	Protein S100-A9	0	0	0	0	0	0	0	0	407620	717790	529920	334850	254630	211470	0	0	0	0	1317800	0	1831500	0	6304500	7114100	2416600	2853900	0	0	128280	0	6341000	3902600	186720	220230	0	0	0	505110	191830	534110	513540	0	0	0	0	940410	1119000
145	P06727	Apolipoprotein A-IV	2579600	1623300	2846000	1580200	0	0	0	0	43417000	44543000	3788500	3356800	4544300	4100400	4120100	3661300	11028000	10222000	0	0	0	0	120250	206660	246770	226820	6436700	4294000	952480	832470	5426200	6972700	2324100	2992000	221110	388940	57198000	14518000	18371000	6383700	4678500	0	0	0	0	0	0
146	P06733	Alpha-enolase	0	0	149650	0	0	0	0	0	450430	1334000	205110	0	0	0	0	0	0	0	0	0	191360	185850	0	0	0	0	0	0	0	0	0	0	0	0	0	0	0	0	0	0	0	0	0	0	0	0	0
147	P06870	Kallikrein-1	0	0	0	0	0	0	0	0	0	0	0	0	0	0	0	0	0	0	0	0	0	0	0	0	0	0	0	0	0	0	0	0	0	0	0	0	0	0	0	0	0	0	0	0	0	0	0
148	P07108	Acyl-CoA-binding protein	0	0	0	0	0	0	0	0	0	0	0	0	0	0	0	0	0	0	0	1027800	0	0	0	0	0	0	0	0	0	0	0	0	0	0	0	0	0	0	0	0	0	0	0	0	0	0	0
149	P07148	Fatty acid-binding protein, liver	0	0	0	0	0	0	0	0	0	0	0	0	0	0	0	0	0	0	0	0	0	419960	0	0	0	0	0	0	0	0	0	0	0	0	668010	672040	0	0	0	0	0	0	0	0	0	0	0
150	P07288	Prostate-specific antigen	0	0	0	0	0	0	0	0	0	0	0	0	0	0	0	0	0	0	0	0	0	0	0	0	0	0	0	0	0	0	0	0	3449800	1916600	0	653330	0	0	0	0	0	0	0	0	0	0	0
151	P07339	Cathepsin D;Cathepsin D light chain;Cathepsin D heavy chain	0	0	0	0	0	0	0	0	0	0	211710	179280	0	0	0	0	0	0	0	0	0	0	0	0	0	0	0	0	132460	144630	542270	492880	0	0	210920	198090	0	428670	731230	0	0	0	0	0	0	0	0
152	P07355	Annexin A2;Putative annexin A2-like protein	0	0	0	0	641300	836200	1702800	1703900	0	0	0	0	0	0	0	0	0	0	665590	793100	1096200	2132600	0	325040	0	0	0	0	0	0	519510	492340	0	0	0	0	0	838930	292740	0	0	0	0	0	0	0	0
153	P07357	Complement component C8 alpha chain	291370	359670	452520	234560	0	0	0	0	750160	1238200	262880	942300	368110	236420	501830	328820	382270	575310	0	0	0	0	0	0	0	0	333010	397700	148310	113010	0	0	0	142730	0	0	0	559100	451370	0	0	0	0	0	0	0	0
154	P07358	Complement component C8 beta chain	0	0	0	0	0	0	0	0	0	0	0	0	0	0	0	0	0	0	0	0	0	0	0	0	0	0	0	0	0	0	0	0	0	0	0	0	0	0	0	0	0	0	0	0	0	0	0
155	P07360	Complement component C8 gamma chain	0	0	0	0	0	0	0	0	0	0	0	0	0	0	0	0	0	0	674770	2966300	464700	482330	0	0	0	0	0	0	0	0	0	0	0	0	0	0	0	0	271400	0	0	0	0	0	0	0	0
156	P07478	Trypsin-2	273940	200050	0	0	0	0	0	0	2096900	2532700	0	0	0	0	383090	833380	0	0	0	0	0	0	0	0	0	0	0	0	0	0	0	0	0	0	631130	641130	306440	0	0	0	338300	0	0	0	0	0	0
157	P07602	Prosaposin;Saposin-A;Saposin-B-Val;Saposin-B;Saposin-C;Saposin-D	233320	266510	0	0	0	0	0	0	153350	128860	543880	622230	140920	0	0	0	0	0	0	0	0	0	1562400	1790600	394520	918680	0	0	649200	0	2767000	2000600	607430	537330	1756100	2479100	189570	1562700	665800	411530	380520	3114800	2789400	0	3055800	0	0
158	P07737	Profilin-1	584910	728250	871110	1352300	0	406190	0	1027200	5202300	5298600	1107800	479780	710180	634220	0	0	432560	763000	0	0	159950	179880	0	0	0	0	768590	765440	66771	54366	0	0	440880	0	0	0	1302900	1405400	1279100	441070	1415400	0	0	0	0	0	0
159	P07858	Cathepsin B;Cathepsin B light chain;Cathepsin B heavy chain	0	0	0	0	0	0	0	0	0	0	236160	0	0	0	0	0	0	0	0	0	0	0	0	0	0	0	0	0	254740	285990	0	0	0	0	1055900	554010	0	0	0	0	0	535320	505540	0	396520	0	0
160	P07911	Uromodulin;Uromodulin, secreted form	0	0	56583	240570	72051000	61327000	25826000	4425100	0	0	443890	452130	413790	378690	0	94503	115370	0	5164500	5690900	3159000	2875800	12060000	7894300	8387200	8264200	217840	0	28068000	34732000	12021000	13898000	3771600	3675100	28647000	17529000	161660	201420	624010	875620	2347900	101340000	105830000	69921000	91620000	1277600	1024800
161	P07996	Thrombospondin-1	0	0	0	0	0	499480	0	0	0	0	162980	0	267420	350170	0	0	0	0	0	179860	315270	369530	0	0	0	0	0	0	0	0	358200	379930	330710	780390	1601600	1629700	0	144270	154190	0	0	1231400	1025100	865510	1046700	0	0
162	P07998	Ribonuclease pancreatic	2787600	3091200	4169100	4117300	0	0	0	0	3005900	5239800	1952300	2016800	1257100	1528300	6052600	11908000	4803900	3991700	1634100	1582500	0	0	1493800	1499800	1262700	0	1943300	0	2240200	2637000	1280300	1655100	2825400	4991300	14520000	17833000	0	1621200	2449700	0	0	6890900	2361400	7141800	7164100	0	0
163	P08138	Tumor necrosis factor receptor superfamily member 16	0	0	0	0	0	0	0	0	0	0	0	0	0	0	0	0	0	0	0	0	0	0	0	0	0	0	0	0	0	0	0	0	0	0	0	0	0	0	0	0	0	0	0	0	1836600	0	0
164	P08174	Complement decay-accelerating factor	0	0	0	0	0	0	0	0	0	0	0	0	0	0	0	0	0	0	0	0	0	0	0	0	0	0	0	0	379010	404130	0	0	0	0	0	0	0	0	0	0	0	0	903570	1235000	2378600	0	0
165	P08185	Corticosteroid-binding globulin	0	0	0	0	381580	433920	0	0	0	0	937220	647580	460030	510180	0	0	0	0	0	0	0	0	2281900	2143400	1918800	1334300	0	0	2435300	2221100	193730	0	945280	778490	200800	211460	1139700	0	388530	0	0	126320	0	0	0	1266300	1258300
166	P08519	Apolipoprotein(a)	0	580840	0	460180	0	0	0	0	0	0	0	0	0	0	0	0	0	0	0	0	0	0	0	0	0	0	0	0	0	0	941550	751070	0	0	0	0	0	0	0	0	0	6395000	4158600	4800100	8914100	0	0
167	P08571	Monocyte differentiation antigen CD14;Monocyte differentiation antigen CD14, urinary form;Monocyte differentiation antigen CD14, membrane-bound form	2746400	2316900	3822800	4946800	3941900	4569600	0	7665400	420630	497660	1714600	2815800	1155400	802930	592560	1016700	458030	522260	8365300	8381900	1607100	1041000	1220400	1069900	527050	572140	1054000	924200	3377000	2887700	0	0	317960	310020	4041900	4523000	1268700	2731000	1908800	6471600	6795400	0	0	0	0	1775200	1012900
168	P08603	Complement factor H	1630200	1158800	1402100	1257000	0	834400	0	1129400	7886900	8108800	2402300	2872100	1206200	1706700	4670400	5838300	2650800	3068700	0	0	0	0	96122	274460	0	0	2915500	1688700	123050	130370	237170	273040	0	0	0	0	1388200	2328500	1692800	0	0	608400	0	0	698080	0	0
169	P08670	Vimentin	0	0	0	0	0	0	0	0	2381400	1203500	0	0	0	0	0	0	0	0	1548500	1226000	466890	449210	0	0	0	0	0	384290	0	0	0	0	0	0	0	0	0	0	0	0	0	0	0	0	0	0	0
170	P08697	Alpha-2-antiplasmin	0	0	0	0	0	0	0	0	503930	402750	400730	0	511590	0	0	0	462580	429150	0	0	0	0	230580	226620	0	0	733870	629660	242260	0	680480	710940	0	0	0	309370	0	863170	853180	0	0	0	0	0	0	0	0
171	P09382	Galectin-1	0	0	0	0	0	0	0	0	0	0	0	0	0	0	0	0	0	0	0	0	0	0	0	0	0	0	0	0	0	0	0	0	0	0	0	0	0	0	0	0	0	0	0	0	0	0	0
172	P09603	Macrophage colony-stimulating factor 1;Processed macrophage colony-stimulating factor 1	631240	0	656520	390490	0	0	0	0	0	0	382010	0	0	0	0	0	0	0	341420	388130	0	222310	0	404880	0	0	0	0	909070	1094500	235290	0	1011500	940880	677380	970430	0	357480	386150	2707700	2313700	3673200	3247600	2800200	3134200	0	0
173	P09619	Platelet-derived growth factor receptor beta	0	0	0	0	0	0	0	0	0	0	0	0	0	0	0	0	0	0	0	0	0	0	0	0	0	0	0	0	0	0	0	0	0	0	0	0	0	0	0	0	0	290550	204110	443260	0	0	0
174	P09668	Pro-cathepsin H;Cathepsin H mini chain;Cathepsin H;Cathepsin H heavy chain;Cathepsin H light chain	0	0	0	0	0	0	0	0	0	0	0	0	0	0	0	0	0	0	0	0	0	0	0	0	0	0	0	0	0	0	0	0	0	0	0	0	0	0	0	0	0	0	0	0	0	0	0
175	P0C0L4	Complement C4-A;Complement C4 beta chain;Complement C4-A alpha chain;C4a anaphylatoxin;C4b-A;C4d-A;Complement C4 gamma chain	6706500	7972300	5418800	6119400	5083900	5131500	1392700	0	22152000	27449000	21406000	16704000	16863000	13150000	60514000	53252000	10090000	17680000	4485700	6180900	5570600	6409300	1356500	1084900	827700	744090	36129000	21040000	1710000	1678900	39480000	43544000	1366900	2088400	209370	782470	34164000	11583000	13414000	3147900	4346100	0	0	0	0	0	0
176	P0C0L5	Complement C4-B;Complement C4 beta chain;Complement C4-B alpha chain;C4a anaphylatoxin;C4b-B;C4d-B;Complement C4 gamma chain	0	0	0	0	0	0	0	0	0	0	0	0	0	0	0	0	0	0	0	0	0	0	0	0	0	0	0	0	0	0	0	0	0	0	0	0	0	0	0	0	0	0	0	0	0	0	0
177	Q99878	Histone H2A type 1-J;Histone H2A type 1-H;Histone H2A.J;Histone H2A type 2-C;Histone H2A type 2-A;Histone H2A type 1-D;Histone H2A type 1;Histone H2A.V;Histone H2A.Z;Histone H2A type 1-C;Histone H2A type 2-B;Histone H2A type 3;Histone H2A type 1-B/E;Histone H2A type 1-A;Histone H2AX	0	0	0	0	0	0	0	0	0	0	0	0	0	0	0	0	0	0	834840	0	0	0	0	0	0	0	0	0	0	0	0	0	0	0	0	0	0	0	0	0	0	0	0	0	0	0	0
178	P62987	Ubiquitin-60S ribosomal protein L40;Ubiquitin;60S ribosomal protein L40;Ubiquitin-40S ribosomal protein S27a;Ubiquitin;40S ribosomal protein S27a;Polyubiquitin-B;Ubiquitin;Polyubiquitin-C;Ubiquitin	0	0	0	0	0	0	0	0	0	0	247880	194080	0	397610	0	0	0	0	0	0	872680	879030	0	0	0	0	0	0	0	0	0	0	561090	485510	667000	1098800	0	477340	467540	0	0	0	0	0	0	0	0
179	P0DJD9	Pepsin A-5;Pepsin A-3;Pepsin A-4	0	0	0	0	0	0	0	0	0	0	2416400	2472400	805230	872170	0	0	0	0	0	0	0	244300	907200	895330	0	0	0	0	7935000	7074700	7720900	8323700	6479900	8311700	1077300	719660	0	454880	370410	1694500	1801600	1117400	934800	4239300	6625600	0	0
180	P0DMQ5	Putative transmembrane protein INAFM2	0	0	0	0	0	0	0	0	0	0	0	0	0	0	0	0	0	0	0	0	0	0	0	0	0	0	0	0	0	0	0	0	0	0	0	0	0	0	0	0	0	0	0	0	913190	0	0
181	P0DMV9	Heat shock 70 kDa protein 1B;Heat shock 70 kDa protein 1A;Heat shock 70 kDa protein 1-like	0	0	0	0	177650	0	0	0	254150	238210	0	0	0	0	0	0	0	0	476270	495740	752490	461540	0	0	0	0	0	0	0	0	0	0	0	0	0	0	0	0	0	0	0	0	0	0	0	0	0
182	P0DOX2	Immunoglobulin alpha-2 heavy chain	0	0	0	0	0	0	0	0	0	0	0	0	0	0	0	0	0	0	0	0	0	0	0	0	0	0	0	0	0	0	0	0	860650	0	633410	628570	1329400	589850	653210	0	0	0	0	0	0	0	0
183	P0DOX7	Immunoglobulin kappa light chain	24398000	22210000	34881000	38012000	15390000	39242000	9057700	9621700	7451300	9270400	44255000	48428000	36215000	34740000	5858100	9794700	18768000	16267000	61063000	74446000	58451000	32604000	26126000	22776000	14968000	15587000	11023000	14054000	39589000	39081000	36547000	33917000	114020000	120980000	91827000	103950000	10158000	46494000	50238000	25636000	25883000	7534200	8380200	3256600	6722000	15274000	14012000
184	P0DOY2	Immunoglobulin lambda constant 2	0	0	0	0	0	0	0	0	0	0	0	0	0	0	0	0	0	0	0	0	0	0	0	0	0	0	0	0	0	0	0	0	0	0	0	0	0	0	0	0	0	0	0	0	0	0	0
185	P0DOY3	Immunoglobulin lambda constant 3	37216000	46443000	42281000	34577000	24992000	24009000	12852000	10126000	20270000	17491000	23745000	22088000	32234000	37975000	8628200	7666400	25455000	25246000	131550000	115130000	72898000	57548000	13886000	10953000	20552000	12461000	19526000	17622000	70840000	61957000	31515000	28636000	81461000	102900000	57872000	60424000	6845700	25109000	24083000	60060000	56038000	4265600	4967600	4822700	5385000	11111000	11794000
186	P0DP25	Calmodulin-3	0	0	0	0	1121700	1080400	903730	881420	0	0	0	359820	0	141520	0	0	0	0	1429000	1467300	5896400	6036200	429790	0	370950	368080	0	0	372200	92544	0	0	0	0	468990	509960	0	0	0	0	0	3137500	1251200	985580	2634400	0	0
187	P0DP57	Secreted Ly-6/uPAR domain-containing protein 2	0	0	0	0	1635100	5425600	0	0	0	0	0	0	0	0	0	0	0	0	1120000	0	941130	0	0	0	0	0	0	0	0	0	0	0	0	0	0	0	0	0	0	0	1030400	0	1332800	0	1104800	0	0
188	P10153	Non-secretory ribonuclease	141660	98633	190800	139040	27026000	21590000	6175700	11749000	80968	299650	628050	616300	779480	465580	0	0	74578	0	43313	83422	1074700	741370	276910	1063100	0	0	0	80214	1100300	1861900	1233600	2035700	1267200	1015800	2664900	2757200	0	367050	445270	0	0	82964000	81802000	66991000	66681000	95888	52686
189	P10253	Lysosomal alpha-glucosidase;76 kDa lysosomal alpha-glucosidase;70 kDa lysosomal alpha-glucosidase	312760	356790	388400	0	392810	414570	0	0	0	0	365590	324240	453710	250750	0	0	0	344620	644240	0	0	0	491230	672860	519630	524300	0	0	1104100	1245900	2634700	2290700	273550	349830	2023100	1610800	0	0	0	523720	470770	3442800	3058600	2123700	2252500	0	0
190	P10412	Histone H1.4	113950	117420	108670	177360	3903000	3684400	0	0	239150	195240	0	0	0	0	176360	0	74329	79278	489130	499550	0	0	0	0	0	0	0	114170	190410	214550	0	0	0	0	0	0	0	0	0	164790	233140	397580	0	4979400	4476900	156010	168850
191	P10451	Osteopontin	0	0	0	0	18826000	14038000	746610	914970	246670	0	0	0	0	318530	0	0	0	0	771090	794820	429830	390280	390150	257160	268000	324710	2954400	3250800	355590	343960	436790	203450	438320	556220	2295400	2233800	0	0	0	1352700	175520	6309100	8345100	8448900	6848400	1688300	0
192	P10586	Receptor-type tyrosine-protein phosphatase F	0	0	0	0	0	0	0	0	0	0	0	0	0	0	0	0	0	0	0	0	0	0	0	0	0	0	0	0	0	0	0	0	0	0	0	0	0	0	0	0	0	0	0	0	0	0	0
193	P10599	Thioredoxin	0	0	0	0	581870	0	780540	0	0	0	0	0	0	0	0	0	0	0	0	1238200	1053200	2241100	0	0	0	0	0	0	0	0	819610	817280	0	0	0	0	0	0	432430	0	0	851130	922680	695790	788960	0	0
194	P10619	Lysosomal protective protein;Lysosomal protective protein 32 kDa chain;Lysosomal protective protein 20 kDa chain	0	0	0	0	0	0	0	0	0	0	0	0	0	0	0	0	0	0	0	0	128750	146030	0	0	0	0	0	0	0	0	0	216100	0	253530	1074400	402370	0	182720	0	0	0	0	0	0	0	0	0
195	P10643	Complement component C7	433600	428660	334890	377220	443660	401490	0	0	1860400	1208500	318550	855010	347990	1066300	929680	1106300	595340	646020	0	0	0	0	0	0	0	0	1172700	1033800	212530	292390	866110	244500	472020	0	349460	374890	0	531230	875270	0	0	1577800	0	2245000	2560300	0	0
196	P10645	Chromogranin-A;Vasostatin-1;Vasostatin-2;EA-92;ES-43;Pancreastatin;SS-18;WA-8;WE-14;LF-19;Catestatin;AL-11;GV-19;GR-44;ER-37;GE-25;Serpinin-RRG;Serpinin;p-Glu serpinin precursor	0	0	0	0	0	0	0	0	0	0	0	0	0	0	0	0	0	0	0	0	0	0	0	0	0	0	0	0	0	0	0	0	0	0	0	0	149200	250310	246670	0	0	0	0	0	0	0	0
197	P10909	Clusterin;Clusterin beta chain;Clusterin alpha chain	1729700	2563000	2908800	2844700	9095500	9912900	6831100	9107900	8152700	7414800	3874900	2931300	3377400	3441000	3156900	2705700	4876100	5564500	2132000	2258700	1116400	1209100	1486600	965520	937920	894220	3414800	3227600	1993800	2824500	3634200	3624200	934400	867250	380920	504260	2095700	3125100	3049400	4305600	3865300	387980	409080	543580	480910	369080	339630
198	P11021	78 kDa glucose-regulated protein	0	0	0	0	0	0	279590	0	0	0	0	0	0	0	0	0	0	0	211180	676720	538540	532880	0	0	0	0	0	0	0	0	0	0	0	0	0	0	0	0	0	0	0	0	0	0	0	0	0
199	P11047	Laminin subunit gamma-1	0	0	0	0	0	0	0	0	0	0	0	0	0	0	0	0	0	0	0	0	0	0	0	0	0	0	0	0	0	0	0	0	0	0	0	0	0	0	0	0	0	0	0	0	0	0	0
200	P11055	Myosin-3;Myosin-8;Myosin-13;Myosin-4;Myosin-1;Myosin-2;Myosin-7B	0	0	0	0	0	0	0	0	0	0	0	0	0	0	0	0	0	0	0	0	0	0	0	0	0	0	0	0	0	0	0	0	0	0	0	0	0	0	0	0	0	634230	630480	0	732280	0	0
201	P11117	Lysosomal acid phosphatase	0	0	0	0	0	0	0	0	0	0	0	0	0	0	0	0	0	0	0	0	0	0	0	0	0	0	0	0	131510	133940	0	0	0	0	0	0	0	0	0	0	0	381880	244030	242430	238100	0	0
202	P11142	Heat shock cognate 71 kDa protein;Heat shock-related 70 kDa protein 2	0	0	0	0	228560	254100	0	0	460320	483630	0	0	0	0	0	0	0	0	1697200	2066600	1040600	676680	0	0	0	0	0	0	0	0	0	0	0	0	0	0	0	0	0	0	0	0	0	0	0	0	0
203	P11279	Lysosome-associated membrane glycoprotein 1	0	0	0	0	0	0	0	0	0	0	0	0	0	0	0	0	0	0	0	0	0	0	0	0	0	0	0	0	0	0	0	0	0	0	0	0	0	0	0	0	0	0	0	0	0	0	0
204	P11684	Uteroglobin	3012300	3257100	2945900	5068700	0	505850	0	0	1143300	1086800	6247000	7847700	1061500	1717100	1260000	0	953630	2295200	2266100	0	0	0	3482100	3091600	1565100	1725100	0	2560200	4204100	1923600	2693700	1954200	3007200	2889200	28073000	34024000	1362700	3138000	4302000	7558200	9428600	0	0	0	0	2139300	3455200
205	P12109	Collagen alpha-1(VI) chain	0	0	0	0	0	0	0	0	0	0	0	0	0	0	0	0	0	0	79949	0	0	0	0	0	0	0	0	0	0	0	0	0	0	0	0	0	0	0	0	0	0	0	0	0	0	0	0
206	P12111	Collagen alpha-3(VI) chain	0	0	0	0	0	0	0	0	0	0	0	0	0	0	0	0	0	0	0	0	0	0	0	0	0	0	0	0	0	0	0	0	0	0	0	0	0	0	0	0	0	0	0	0	0	0	0
207	P12273	Prolactin-inducible protein	0	0	0	0	0	0	0	0	0	0	0	0	88709	74219	0	0	0	0	0	0	0	0	0	0	0	0	0	0	0	0	0	0	0	42388	0	55310	0	0	0	0	0	576450	0	0	0	0	0
208	P12429	Annexin A3	0	0	0	0	0	0	0	0	0	0	0	0	0	0	0	0	0	0	0	0	0	0	217570	218640	253080	0	0	0	0	0	1076300	349110	0	0	0	0	0	0	0	0	0	0	0	0	0	0	0
209	P12830	Cadherin-1;E-Cad/CTF1;E-Cad/CTF2;E-Cad/CTF3	0	0	574760	421620	4439100	4260900	2777400	2270100	0	0	676920	358370	521000	643870	0	0	0	0	480830	630210	677760	1189600	2408300	3062300	1473200	2511600	0	0	1682200	2606400	209630	760180	1614900	1970600	3131900	4222900	285490	0	0	566760	596380	4596700	4656800	4419000	4179700	0	0
210	P12883	Myosin-7	0	0	0	0	0	0	0	0	0	0	0	0	0	0	0	0	0	0	0	0	0	0	0	0	0	0	0	0	0	0	0	0	0	0	0	0	0	0	0	0	0	0	0	0	0	0	0
211	P13473	Lysosome-associated membrane glycoprotein 2	0	0	0	0	0	0	0	0	0	0	0	0	0	0	0	0	0	0	0	0	0	0	0	0	0	0	0	0	0	0	1857300	951350	0	0	1477600	1620700	0	0	0	0	0	0	0	0	0	0	0
212	P13671	Complement component C6	0	0	329160	272090	0	0	0	0	3896100	3706300	426710	0	153190	194070	443090	0	500090	394490	0	0	0	0	0	0	0	0	3311200	3525200	0	0	0	367800	0	0	0	0	188200	476200	197160	0	0	0	0	0	0	0	0
213	P13796	Plastin-2	0	0	0	0	0	0	0	0	0	0	0	0	159880	156540	0	0	0	0	1103400	750800	4069000	3853200	0	0	342260	0	0	0	0	0	323840	0	0	0	0	0	0	0	0	0	0	596030	545270	250790	228210	0	0
214	P13987	CD59 glycoprotein	27686000	26072000	19990000	21569000	225040000	265960000	105890000	115200000	5005700	4754300	42912000	41357000	37701000	42327000	11822000	10580000	24782000	21540000	36165000	31766000	18642000	21254000	32067000	50034000	41443000	32614000	24518000	22322000	52656000	67825000	87553000	65321000	79599000	56556000	178840000	188650000	579580	5388500	10530000	8923900	9489100	424880000	833290000	515370000	267620000	13730000	12328000
215	P14543	Nidogen-1	0	0	0	0	0	0	0	0	0	0	0	0	0	0	0	0	0	0	0	0	0	0	0	0	0	0	0	0	564350	0	0	0	0	0	1014000	0	0	0	0	0	0	0	0	0	0	0	0
216	P14780	Matrix metalloproteinase-9;67 kDa matrix metalloproteinase-9;82 kDa matrix metalloproteinase-9	0	0	0	0	0	0	0	0	393200	0	0	0	0	0	0	0	0	0	0	0	0	961090	0	0	0	0	0	0	0	0	0	0	0	0	0	0	0	0	0	0	0	0	0	0	0	0	0
217	P14923	Junction plakoglobin	0	0	0	0	0	0	0	0	0	0	0	0	848780	1084300	0	0	0	0	0	0	7467500	7983600	0	0	927810	906320	0	0	0	0	0	0	0	0	0	0	0	0	0	0	0	0	0	0	0	0	0
218	P15090	Fatty acid-binding protein, adipocyte	0	0	0	0	0	0	0	0	0	0	0	0	0	0	0	0	0	0	0	0	0	697700	0	0	0	0	0	0	0	0	0	0	728790	0	0	0	0	1737300	1698400	0	0	0	0	0	0	0	0
219	P15144	Aminopeptidase N	0	0	0	0	0	0	0	0	0	0	0	0	0	0	0	0	0	0	0	0	0	0	137930	114270	0	0	0	0	0	0	0	0	0	0	0	0	0	0	0	0	0	0	0	0	0	0	0
220	P15289	Arylsulfatase A;Arylsulfatase A component B;Arylsulfatase A component C	0	0	0	0	0	0	0	0	0	0	0	0	0	0	0	0	0	0	0	0	0	0	0	0	0	0	0	0	0	0	0	0	0	0	0	0	0	0	0	0	0	0	0	0	0	0	0
221	P15309	Prostatic acid phosphatase;PAPf39	0	0	0	0	0	0	1244200	1790800	0	0	643810	607700	404280	417020	0	0	0	0	0	0	0	0	0	0	0	0	0	0	0	0	0	0	5980600	4747300	801720	677540	0	0	0	0	0	0	0	0	0	0	0
222	P15586	N-acetylglucosamine-6-sulfatase	0	0	0	0	0	0	0	0	0	0	304860	363380	311860	263560	0	0	0	0	0	0	0	0	511190	363110	354970	437870	0	0	462600	902350	535270	556220	372200	374980	4715800	3296500	0	164440	158530	398700	430490	2354700	2639100	2262500	2145600	584280	542270
223	P15924	Desmoplakin	0	0	0	0	0	0	0	0	0	0	0	0	691440	1150900	0	0	0	0	0	0	15038000	27676000	0	0	275730	316410	0	0	0	0	64288	0	0	0	118350	140440	0	0	0	0	0	0	0	0	0	0	0
224	P16070	CD44 antigen	1798300	382220	1767000	451570	4317700	48656000	2657800	3841400	650850	226300	603380	812550	379610	384580	0	0	186540	142960	1340900	1561300	794380	0	1980700	2102400	3798600	8104400	1119100	1053500	11586000	10002000	17110000	15495000	4898400	3109500	11359000	8548900	0	469010	171920	1247400	1179300	105030000	47597000	97237000	111770000	1635300	2606000
225	P16278	Beta-galactosidase	0	0	0	0	0	0	0	0	0	0	0	0	0	0	0	0	0	0	0	0	0	0	0	0	105330	89330	0	0	101580	127710	202070	378030	0	0	0	0	0	0	0	0	0	0	0	0	100580	0	0
226	P16401	Histone H1.5	0	0	0	0	2348000	0	0	0	984840	811840	0	0	0	0	0	0	0	0	2224200	2121900	0	0	0	0	0	0	0	0	0	0	0	0	0	0	0	0	0	0	0	0	0	0	0	0	0	0	0
227	P16403	Histone H1.2	0	0	0	110370	822470	983200	0	0	544920	397190	0	0	0	0	0	0	0	0	635020	920230	0	382840	0	0	0	0	0	0	235130	0	0	0	0	0	0	0	0	0	0	0	0	556320	863000	1617600	1431600	0	0
228	P48741	Putative heat shock 70 kDa protein 7;Heat shock 70 kDa protein 6	0	0	0	0	0	0	0	0	0	0	0	0	0	0	0	0	0	0	0	0	0	0	0	0	0	0	0	0	0	0	0	0	0	0	0	0	0	0	0	0	0	0	0	0	0	0	0
229	P17900	Ganglioside GM2 activator;Ganglioside GM2 activator isoform short	4348000	2793000	4038800	1205700	1617200	2738000	2527800	2004000	837230	668340	2648900	3252700	3770600	1975500	490310	0	1611700	1293600	11368000	6306500	6402600	2586600	1897700	1153500	1235900	1205200	422930	409810	4406800	3518000	1390600	1556400	2604200	2589900	5251800	6002900	772200	780340	972690	2952100	1894700	343990	427650	0	456180	0	0
230	P17936	Insulin-like growth factor-binding protein 3	0	0	0	0	0	0	0	0	83282	0	131020	163160	207260	252440	0	0	0	0	192680	159840	238660	207000	0	0	133480	165260	0	0	0	0	0	191250	223140	214300	668620	555740	0	164620	0	0	0	0	286500	0	0	0	0
231	P18065	Insulin-like growth factor-binding protein 2	0	0	0	0	0	0	0	0	1864200	1033200	0	260840	0	275830	731170	1153200	3303000	3514900	0	0	0	0	0	0	0	0	2681900	3061900	0	0	0	0	0	0	0	0	0	0	0	0	0	0	0	0	0	0	0
232	P18428	Lipopolysaccharide-binding protein	0	0	0	0	0	0	0	0	0	0	0	0	0	0	0	0	0	0	0	0	0	0	0	0	0	0	0	0	0	0	81312	0	0	38710	0	0	1240500	138260	333470	0	0	0	0	0	0	0	0
233	P18827	Syndecan-1	0	0	0	0	0	0	0	0	0	0	0	0	0	0	0	0	0	0	0	0	0	0	0	0	0	0	0	0	0	0	0	0	0	0	0	0	0	0	0	0	0	0	0	0	1395000	0	0
234	P19022	Cadherin-2	0	0	0	0	0	0	0	0	0	0	0	0	0	0	0	0	0	0	0	0	0	0	197400	199060	0	0	0	0	0	0	0	0	0	0	151810	205500	0	0	0	0	0	5214100	6119300	1895400	2161600	0	0
235	P19320	Vascular cell adhesion protein 1	0	197510	212180	155280	966600	789910	504850	597360	198330	0	431060	235950	274140	492830	0	0	352150	1053800	873040	6084900	2414600	2328300	1703400	1492100	437110	513630	0	0	563270	353190	352670	249630	672800	1882100	1566000	2474700	206470	345570	362690	3397400	2549100	328870	353860	260710	194900	0	0
236	P19652	Alpha-1-acid glycoprotein 2	0	0	0	0	0	0	0	0	0	0	0	0	0	0	7824900	6651900	0	0	706110	647190	2496400	1160800	9879600	8443100	7499000	7976500	0	0	2188500	3047000	18308000	21883000	10036000	11123000	16839000	19355000	12848000	7387500	10930000	1291400	0	0	0	0	0	0	0
237	P19823	Inter-alpha-trypsin inhibitor heavy chain H2	1120800	1147800	1114800	1354900	0	0	0	0	6809100	6724400	2101400	2216600	856670	936690	1752100	1987600	3361800	2916800	0	0	103310	0	192530	0	0	0	4593300	2941900	161970	133910	170390	144250	85439	163970	0	0	703060	1759700	2172500	0	0	0	0	0	0	0	349360
238	P19827	Inter-alpha-trypsin inhibitor heavy chain H1	0	0	0	274490	0	0	0	0	410520	421510	415080	476960	403640	347510	0	0	376040	363710	0	0	0	0	0	0	0	0	0	0	130880	0	0	0	0	0	0	0	393680	517070	635090	0	0	0	0	0	0	0	0
239	P20142	Gastricsin	0	0	0	0	0	0	0	0	0	0	0	0	0	0	0	0	0	0	0	0	0	0	0	0	0	0	0	0	365500	555400	0	0	0	0	0	0	0	0	0	0	0	0	0	0	0	0	0
240	P20774	Mimecan	0	0	0	0	0	0	0	0	196900	0	0	0	0	0	847920	1732400	566120	879640	0	0	0	0	0	0	0	0	0	0	0	0	0	0	0	0	0	0	0	0	0	483530	451200	0	0	0	0	0	0
241	P22105	Tenascin-X	0	0	0	0	642100	0	1003600	831130	0	0	0	0	0	0	0	0	0	0	0	0	0	0	0	0	0	0	0	0	0	0	0	0	59064	85537	142950	168290	0	0	0	0	0	4052700	4291000	901910	4526800	0	0
242	P22352	Glutathione peroxidase 3	0	0	0	0	0	0	0	0	0	0	0	0	0	0	0	0	0	0	0	0	0	0	1527800	1281900	1296400	979360	0	0	0	0	0	0	0	0	0	0	0	925860	1002000	696640	0	949770	1099200	0	0	0	0
243	P22528	Cornifin-B	0	0	0	0	0	0	0	0	0	0	0	0	0	0	0	0	0	0	0	0	0	0	0	0	0	0	0	0	0	0	0	73587	0	0	0	0	0	0	0	0	0	0	0	0	0	0	0
244	P22692	Insulin-like growth factor-binding protein 4	0	0	0	0	0	0	0	0	1478800	1414600	0	0	0	0	507520	374380	2720600	2831400	0	0	0	0	0	0	0	0	3665000	3458300	0	0	0	0	0	0	0	0	0	0	0	383730	282800	0	0	0	0	0	0
245	P22792	Carboxypeptidase N subunit 2	0	0	0	0	0	0	0	0	0	0	0	0	0	0	124760	0	0	0	0	0	0	0	0	0	0	0	0	0	0	0	0	0	0	0	0	0	0	0	0	0	0	0	0	0	0	0	0
246	P23470	Receptor-type tyrosine-protein phosphatase gamma	0	0	0	0	0	0	0	0	0	0	0	0	0	0	0	0	0	0	0	0	0	0	0	0	0	0	0	0	0	0	0	0	0	0	0	0	0	0	0	0	0	0	0	0	0	0	0
247	P24592	Insulin-like growth factor-binding protein 6	0	0	0	0	0	0	0	0	0	0	0	0	0	0	0	0	0	0	0	0	0	0	0	0	0	0	0	0	0	0	0	0	0	0	0	0	0	0	0	0	0	0	0	0	0	0	0
248	P24593	Insulin-like growth factor-binding protein 5	0	0	0	0	0	0	0	0	0	0	0	0	0	0	0	0	0	0	0	0	0	0	0	0	0	0	0	0	0	0	0	0	0	0	0	0	0	0	0	0	0	0	0	0	537840	0	0
249	P24855	Deoxyribonuclease-1	0	0	0	0	141020	145220	0	0	0	0	0	0	0	0	0	0	0	0	0	0	0	0	0	0	178180	166950	0	0	0	0	0	0	0	0	0	60496	0	0	0	0	0	18446000	15030000	10938000	6016600	0	0
250	P25311	Zinc-alpha-2-glycoprotein	0	0	0	0	0	0	0	0	0	0	183330	177460	209910	166620	0	0	0	0	0	0	285440	387720	499660	397650	494860	520100	0	0	80985	114230	1570800	1553200	2000000	2529500	4043000	4058700	715840	2184900	2130600	499890	370080	0	0	0	0	570670	0
251	P25815	Protein S100-P	0	0	0	0	614210	0	0	511270	0	0	0	0	0	0	0	0	0	0	0	0	4054100	3428200	0	0	0	0	0	0	0	0	959000	0	0	0	0	0	0	0	0	0	0	0	0	0	0	0	0
252	P26038	Moesin	0	0	0	0	0	0	0	0	0	0	0	0	0	0	0	0	0	0	0	912230	0	0	0	0	0	0	0	0	0	0	0	0	0	0	0	0	0	0	0	0	0	0	0	0	0	0	0
253	P26842	CD27 antigen	0	0	0	177580	0	0	0	0	0	0	148020	236950	0	129130	0	0	0	0	0	0	0	0	430520	548030	327320	338520	0	0	1515900	1573200	2030300	2193000	614360	244640	1534600	1783200	0	125750	0	220370	0	5764100	5493500	4304700	4766700	0	0
254	P27169	Serum paraoxonase/arylesterase 1	0	0	0	0	0	0	0	0	0	0	0	0	0	0	0	0	0	0	0	0	0	0	0	0	0	0	0	0	0	0	0	0	0	0	0	0	0	0	0	0	0	0	0	0	0	0	0
255	P27482	Calmodulin-like protein 3	0	0	0	0	0	0	0	0	0	0	0	0	0	0	0	0	0	0	605750	620600	580190	527140	0	0	0	0	0	0	0	0	0	0	0	0	0	0	0	0	0	0	0	0	0	0	0	0	0
256	P28799	Granulins;Acrogranin;Paragranulin;Granulin-1;Granulin-2;Granulin-3;Granulin-4;Granulin-5;Granulin-6;Granulin-7	0	0	0	0	0	0	0	0	0	0	34539	83345	78213	0	0	0	0	0	0	0	0	0	230680	226960	114980	0	0	0	268930	329640	259060	714610	0	0	2019400	1859800	0	0	0	0	0	2330700	2054600	1435600	1583800	0	0
257	P30086	Phosphatidylethanolamine-binding protein 1;Hippocampal cholinergic neurostimulating peptide	0	0	0	0	0	0	0	0	0	0	0	0	0	0	0	0	0	0	0	0	0	0	0	0	0	0	0	0	0	0	0	0	0	0	0	0	0	0	0	0	0	0	0	0	0	0	0
258	P30530	Tyrosine-protein kinase receptor UFO	0	0	0	0	0	0	0	0	0	0	0	0	0	0	0	0	0	0	0	0	0	0	133420	127890	170200	159620	0	0	108380	0	0	0	81788	75819	0	0	0	0	0	0	0	522350	2645900	3709500	3372900	0	0
259	P31431	Syndecan-4	0	0	0	0	401330	0	0	0	0	0	0	0	0	0	0	0	0	0	0	0	0	0	0	0	0	0	0	0	0	0	0	0	0	0	0	0	0	0	0	0	0	0	0	0	0	0	0
260	Q9Y243	RAC-gamma serine/threonine-protein kinase;RAC-alpha serine/threonine-protein kinase	0	0	0	0	975180	933490	0	0	576550	593400	1252400	1117500	1434800	1619900	937300	995690	0	0	1359600	1364500	0	880420	0	540270	585650	505760	571790	610120	567320	583790	1431300	1410000	0	1179200	1075900	925610	0	698680	805150	0	804450	0	0	0	0	1019800	1429700
261	P31944	Caspase-14;Caspase-14 subunit p17, mature form;Caspase-14 subunit p10, mature form;Caspase-14 subunit p20, intermediate form;Caspase-14 subunit p8, intermediate form	0	0	0	0	0	0	0	0	0	0	0	0	0	0	0	0	0	0	0	0	0	0	0	0	0	0	0	0	0	0	162170	0	0	0	0	0	0	0	0	0	0	0	0	0	0	0	0
262	P31949	Protein S100-A11;Protein S100-A11, N-terminally processed	0	0	0	0	0	0	0	0	0	0	0	0	0	0	0	0	0	0	2268000	797360	581980	501500	0	0	0	0	0	0	0	0	0	0	0	0	0	0	0	0	0	0	0	332820	0	0	384130	0	0
263	P33908	Mannosyl-oligosaccharide 1,2-alpha-mannosidase IA	0	0	0	0	0	0	0	0	0	0	0	0	0	0	0	0	0	0	0	0	0	0	0	0	0	0	0	0	0	0	0	0	0	0	0	0	0	0	0	0	0	0	0	0	563600	0	0
264	P35052	Glypican-1;Secreted glypican-1	0	0	0	0	0	0	0	0	0	0	0	0	0	0	0	0	0	0	0	0	0	0	0	0	0	0	0	0	0	0	0	0	0	0	0	0	0	0	0	0	0	0	0	0	0	0	0
265	P35321	Cornifin-A	0	0	0	0	0	0	0	0	0	0	0	0	0	0	0	0	0	0	0	0	0	116410	0	0	0	0	0	0	0	0	0	0	0	0	0	0	0	0	0	0	0	0	0	0	0	0	0
266	P35527	Keratin, type I cytoskeletal 9	79757	126200	12075	39046	800440	821720	1737300	1908300	0	0	123060	152660	79152000	81472000	0	0	25872	0	12994	41913	614380000	426340000	1574200	1006900	16536000	19958000	0	0	0	0	0	0	839650	768160	57451	0	0	0	0	0	0	216370	353960	1759100	1782800	0	0
267	P35555	Fibrillin-1	0	0	0	0	999620	1918500	0	0	0	0	0	0	1470200	576560	0	0	0	0	0	0	0	0	267020	301640	0	0	0	0	326280	804880	384210	576370	432270	410480	750880	878230	0	0	0	0	0	10869000	10415000	6556100	7156600	0	0
268	P35754	Glutaredoxin-1	0	0	0	0	0	0	0	0	0	0	0	0	0	0	0	0	0	0	0	0	0	0	0	0	0	0	0	0	0	0	0	0	0	0	0	0	0	0	0	0	0	364390	414340	0	0	0	0
269	P35858	Insulin-like growth factor-binding protein complex acid labile subunit	0	0	0	0	0	0	0	0	0	0	0	0	0	0	0	0	0	0	0	0	0	0	0	0	0	0	0	0	0	0	0	0	0	0	0	0	119180	0	0	0	0	0	0	0	0	0	0
270	P36896	Activin receptor type-1B	0	0	0	0	0	0	0	0	0	0	0	0	0	0	0	0	0	0	0	0	0	0	0	0	0	0	0	0	0	0	0	0	0	0	0	0	0	0	0	0	0	0	0	0	0	0	0
271	P36955	Pigment epithelium-derived factor	343020	378850	580770	522470	0	0	0	0	862130	571620	2380700	1780500	1725900	1394700	1492100	1675700	3547200	1583900	1079700	381210	254360	459570	0	0	0	554440	218540	181040	455350	505630	0	0	297600	230780	0	428130	3947800	792680	955770	0	302750	0	0	0	0	0	0
272	P36957	Dihydrolipoyllysine-residue succinyltransferase component of 2-oxoglutarate dehydrogenase complex, mitochondrial	0	0	0	0	506530	687600	0	3903800	0	0	0	0	0	0	0	0	0	0	0	0	0	0	0	0	0	0	0	0	0	0	267160	284300	189690	0	484570	338960	0	0	0	0	0	1404400	1671500	1775400	1484100	0	0
273	P36980	Complement factor H-related protein 2	564100	590510	490750	509800	0	0	0	0	3563300	2545300	806820	695570	508210	568650	1092700	0	1076000	1534500	0	0	433640	363390	0	0	0	0	1126900	1111000	0	243740	0	0	0	138040	0	0	0	928740	502070	0	0	0	0	0	0	0	0
274	P37173	TGF-beta receptor type-2	0	0	0	0	0	0	0	0	0	0	0	0	0	0	0	0	0	0	0	0	0	0	0	0	0	0	0	0	0	0	0	0	0	0	0	0	0	0	0	0	0	0	0	0	0	0	0
275	P39059	Collagen alpha-1(XV) chain;Restin;Restin-2;Restin-3;Restin-4	0	0	0	0	0	0	0	0	0	0	0	0	0	0	0	0	0	0	0	0	0	0	0	0	0	0	0	0	0	0	0	0	0	0	0	0	0	0	0	0	0	0	0	0	0	0	0
276	P39060	Collagen alpha-1(XVIII) chain;Endostatin	0	0	0	0	0	0	0	0	0	0	145370	139960	0	0	0	0	0	0	0	0	0	0	0	0	0	0	0	0	0	0	0	0	125200	0	0	0	126120	0	0	0	0	0	0	0	0	0	0
277	P41222	Prostaglandin-H2 D-isomerase	23171000	18746000	22949000	25367000	40576000	55042000	13572000	12361000	9150300	8455500	98244000	101500000	88297000	84770000	2476100	16816000	19277000	19019000	41974000	39048000	51157000	51900000	93957000	89172000	70875000	71287000	15503000	15134000	86075000	88301000	50833000	61340000	151630000	184360000	436080000	126040000	18317000	38085000	36995000	69326000	72483000	88924000	99398000	87364000	94706000	15152000	12425000
278	P43251	Biotinidase	0	0	0	0	0	0	0	0	0	0	0	0	0	0	0	0	0	0	0	0	0	0	0	0	0	0	0	0	0	0	0	0	0	0	0	0	0	0	0	0	0	432640	0	0	0	396990	359230
279	P43652	Afamin	1203000	1162100	1224400	1589800	394740	850920	0	1543900	1445300	1610300	5365500	5423600	2143400	1876500	89863	0	780070	633310	184790	145280	113490	0	34238000	29687000	25676000	23507000	368640	443320	8768600	8308100	24006000	19678000	6134800	6009200	16269000	16432000	2591800	5131100	5456000	1647800	1515600	666730	491360	221290	295800	4377900	5311300
280	P47756	F-actin-capping protein subunit beta	0	0	0	0	0	0	0	0	168470	0	0	0	0	0	0	0	0	0	1005100	382230	247720	206190	0	0	0	0	0	0	0	0	0	0	0	0	0	0	0	0	0	0	0	0	0	0	0	0	0
281	P47929	Galectin-7	0	0	0	0	0	0	0	0	0	0	0	0	0	0	0	0	0	0	0	0	0	0	0	0	0	0	0	0	0	0	0	0	0	0	0	0	0	0	0	0	0	0	0	0	0	0	0
282	P49454	Centromere protein F	0	0	0	0	0	0	0	0	0	0	0	0	0	0	0	0	0	0	0	0	0	0	0	0	0	0	0	0	0	0	0	0	0	0	0	0	0	0	0	0	0	0	0	0	0	0	0
283	P51884	Lumican	671610	740730	1234400	1231900	0	0	0	0	478450	403500	753730	1226800	657270	547850	0	431070	283820	764670	0	0	0	413670	0	0	0	0	0	0	0	262620	0	0	222880	263380	0	0	0	688910	685320	677150	800650	0	0	0	0	0	0
284	P52272	Heterogeneous nuclear ribonucleoprotein M	0	0	0	0	0	0	0	0	0	0	0	0	0	0	0	0	0	0	0	0	0	0	0	0	0	0	0	0	0	0	0	0	0	0	0	0	0	0	0	0	0	0	0	0	205640	0	0
285	P52566	Rho GDP-dissociation inhibitor 2	0	0	0	0	0	0	0	0	0	0	0	0	0	0	0	0	0	0	1615500	0	170420	166390	0	0	0	0	0	0	0	0	0	0	0	0	0	0	0	0	0	0	0	0	235620	0	273740	0	0
286	P53634	Dipeptidyl peptidase 1;Dipeptidyl peptidase 1 exclusion domain chain;Dipeptidyl peptidase 1 heavy chain;Dipeptidyl peptidase 1 light chain	0	0	0	0	0	0	0	0	0	0	0	0	0	0	0	0	0	0	0	0	0	0	0	0	0	0	0	0	0	0	0	0	0	0	0	0	0	0	0	0	0	0	0	0	0	0	0
287	P54710	Sodium/potassium-transporting ATPase subunit gamma	0	0	0	0	0	0	306060	0	0	0	0	0	0	0	0	0	0	0	0	0	0	0	0	0	0	0	0	0	0	33986	0	0	0	0	0	0	0	0	0	0	0	2358800	2561100	2634300	3066400	0	0
288	P55000	Secreted Ly-6/uPAR-related protein 1	891160	1000000	1551500	1789100	4238600	4081600	0	0	781290	1485900	1771500	1638900	1464900	1339500	1618900	1491100	1995300	1852800	3374800	3375600	2363900	2560600	0	0	1318600	1306000	1175900	1109600	1839300	1320400	1402200	1417300	1803600	2582400	2391900	2664200	872640	1158300	954670	0	1120100	2613400	3000200	2924200	2995400	865680	875420
289	P55290	Cadherin-13	1207300	1290000	771000	716760	7552700	5789700	3585300	1666300	769720	665690	928770	1174600	1083500	1067000	0	0	0	369060	622320	550870	628080	308500	648380	682750	539500	466460	2042400	1861400	1135100	1998100	191400	0	2584500	2819900	7204100	6663800	424460	715480	571080	2901400	2737900	8304800	5291200	6551000	7553400	1389300	3840800
290	P59666	Neutrophil defensin 3;HP 3-56;Neutrophil defensin 2;Neutrophil defensin 1;HP 1-56;Neutrophil defensin 2	0	100460	0	0	0	0	0	0	1134900	942790	0	0	597210	574670	0	0	0	0	0	0	0	0	12724000	11390000	4354800	13129000	0	0	1011400	804310	5101700	15837000	464060	563720	0	0	0	0	0	0	0	4516100	2917600	2326600	0	0	0
291	P60022	Beta-defensin 1	136940	110990	126110	150910	0	0	0	0	0	0	0	0	0	0	0	0	0	0	0	0	0	114950	0	0	731580	0	0	0	1886200	4467600	4530000	3914800	450690	426170	0	754930	0	126660	148790	0	0	2269900	2379700	774610	929640	1386800	1272000
292	P60709	Actin, cytoplasmic 1;Actin, cytoplasmic 1, N-terminally processed;Actin, gamma-enteric smooth muscle;Actin, alpha skeletal muscle;Actin, alpha cardiac muscle 1;Actin, aortic smooth muscle	243710	236820	258710	303030	3880300	4509900	2215500	0	18354000	14283000	330800	350870	426070	416970	223090	0	0	533080	9543300	11781000	12147000	9369500	156380	318130	152330	227010	776830	614990	342670	314750	824970	670880	180820	0	0	0	0	0	0	2544900	2880700	864170	606400	903250	1560800	935650	0
293	P61626	Lysozyme C	0	0	0	302160	0	0	0	0	12109000	10786000	2963300	2526800	2529300	2143200	1388200	1463100	2755000	2257100	1374800	1513300	0	0	5261600	4345000	1416000	1229300	601630	940130	109080	0	835850	3007600	462740	632590	369620	0	685810	3910700	3911400	3307600	2252300	1291200	1451400	0	0	0	0
294	P61769	Beta-2-microglobulin;Beta-2-microglobulin form pI 5.3	5622600	1535600	4231700	4789400	438510	1133200	1174000	2500600	5512800	5016300	13969000	15353000	21346000	19283000	8404300	36084000	6338800	14630000	370020000	272270000	474830000	317140000	94928	109990	106440	0	5577900	2991600	832740	775420	305700	319650	42603000	39286000	25091000	29353000	49275000	30233000	32376000	112150000	83166000	618350	237710	219870	432510	0	0
295	P61916	Epididymal secretory protein E1	0	0	0	0	0	0	0	0	0	0	198790	178840	195120	196230	0	0	0	103270	2916900	3224700	0	0	91236	0	0	0	0	0	0	0	393540	225980	128130	117650	547160	213210	0	118280	154150	0	0	2430400	0	951740	876700	0	0
296	P62328	Thymosin beta-4;Hematopoietic system regulatory peptide	841890	952710	527160	769860	2671100	2913700	1508500	2563000	3896700	4324900	874350	1242500	1014100	721110	25839000	24703000	5051100	5386500	61586000	39092000	32925000	29736000	1177300	1076900	1142500	1468500	716540	628190	0	0	2903000	2994300	1447300	1056400	1330100	1279400	6127300	2574300	1777800	17341000	12513000	14998000	16021000	19046000	17468000	0	0
297	P62805	Histone H4	0	0	0	0	0	0	0	0	0	0	0	122170	0	0	0	0	0	0	0	0	0	0	0	0	0	423270	0	0	415140	0	0	0	0	0	0	0	0	0	0	0	0	0	0	0	0	0	0
298	P62937	Peptidyl-prolyl cis-trans isomerase A;Peptidyl-prolyl cis-trans isomerase A, N-terminally processed	0	0	0	0	0	0	0	0	1800100	1515700	0	0	0	0	0	0	0	0	0	0	0	0	0	0	0	0	0	0	0	0	0	0	0	0	0	0	0	0	0	0	0	0	0	0	0	0	0
299	P63104	14-3-3 protein zeta/delta	0	0	0	0	1234700	1237300	0	0	565610	0	0	0	0	0	0	0	0	0	2714400	2894200	1591100	1375600	0	0	0	0	0	0	0	0	0	0	0	0	0	0	0	0	0	0	0	0	0	0	0	0	0
300	P63261	Actin, cytoplasmic 2;Actin, cytoplasmic 2, N-terminally processed	0	0	0	0	0	0	0	0	0	0	0	0	0	0	0	0	0	0	0	0	0	0	0	0	0	0	0	0	0	0	0	0	0	0	0	0	0	0	0	0	0	0	0	0	0	0	0
301	P63313	Thymosin beta-10	0	0	0	0	0	0	0	0	1143400	1158400	0	0	0	0	4551500	4467600	1660600	1246500	0	0	0	0	0	0	0	0	0	0	0	0	0	0	0	0	0	0	0	0	0	0	941820	0	0	0	0	0	0
302	P68871	Hemoglobin subunit beta;LVV-hemorphin-7;Spinorphin	0	0	0	0	0	0	0	0	0	0	360600	480410	300120	201810	0	0	52881	0	377160	208320	217240	159930	114080	218500	0	302740	0	0	0	0	0	0	5593900	4702000	368380	517290	1003800	0	0	0	0	363930	399870	0	0	391440	405030
303	P69905	Hemoglobin subunit alpha	0	0	0	0	496840	427930	0	0	0	0	0	612030	0	0	0	0	0	0	0	0	0	0	189950	178070	0	0	0	0	0	0	0	0	1754000	1440600	0	2786100	0	0	0	1143800	982410	361480	355990	0	0	0	0
304	P80188	Neutrophil gelatinase-associated lipocalin	0	0	0	0	335710	0	0	0	0	0	296320	316260	0	0	0	0	0	0	361420	0	669240	823760	430050	325700	0	0	0	0	0	0	262250	282720	0	212620	115790	187850	0	929550	853680	0	0	0	0	0	0	0	0
305	P80723	Brain acid soluble protein 1	0	0	0	0	191660	188560	0	0	0	0	0	0	0	0	0	0	0	0	1923100	1745200	389460	383840	0	0	0	0	0	0	0	0	0	0	0	0	0	0	0	0	0	0	0	0	0	0	0	0	0
306	P81605	Dermcidin;Survival-promoting peptide;DCD-1	0	0	0	0	0	0	0	0	0	0	0	0	0	0	0	0	0	0	0	0	6126400	2979700	0	0	0	0	0	0	0	0	0	0	209640	0	292200	310070	325330	203290	0	2112600	882920	0	0	0	0	0	0
307	P98095	Fibulin-2	0	0	0	0	0	0	0	0	0	0	0	0	0	0	0	0	0	0	0	0	0	0	0	0	0	0	0	0	0	0	0	0	0	0	0	0	0	0	0	0	0	0	0	0	0	0	0
308	P98160	Basement membrane-specific heparan sulfate proteoglycan core protein;Endorepellin;LG3 peptide	18867000	18876000	20461000	25737000	5691200	6509300	4816800	5503300	7992600	9176200	15248000	13912000	11554000	9789100	6137700	10793000	13070000	16262000	9972300	11154000	6044100	8473700	3642900	3885000	2578100	1537400	7645500	4269400	25784000	19134000	1140700	1668300	27886000	30158000	29692000	34848000	5002100	11607000	12757000	56315000	51457000	16898000	20800000	15952000	22141000	1040800	1294700
309	P98172	Ephrin-B1	0	0	0	0	0	0	0	0	0	0	0	0	0	0	0	0	0	0	0	0	0	0	0	0	0	0	0	0	0	0	0	0	0	0	0	0	0	0	0	0	0	0	0	0	0	0	0
310	Q00765	Receptor expression-enhancing protein 5	0	0	0	0	0	0	0	0	0	0	0	0	0	0	0	0	0	0	0	0	0	0	0	0	0	0	0	0	0	0	0	0	0	0	0	0	0	0	0	0	0	0	0	0	0	0	0
311	Q01459	Di-N-acetylchitobiase	0	0	0	0	0	0	0	0	0	0	0	0	0	0	0	0	0	0	0	0	0	0	295150	425450	0	0	0	0	302100	351840	0	454690	0	171250	394230	756350	0	0	0	0	0	449190	962320	506660	495410	0	0
312	Q01469	Fatty acid-binding protein, epidermal	743550	711430	308900	315270	992740	1124400	1899500	1000900	687410	633840	0	0	0	0	0	0	0	0	1613900	11059000	32310000	30229000	205800	900190	0	0	290560	0	0	0	1333100	468650	0	113640	134470	145810	0	157830	0	0	174260	0	0	0	0	4293000	3637000
313	Q01484	Ankyrin-2	0	0	0	0	0	0	0	0	0	0	0	0	0	0	0	0	0	0	0	0	0	0	0	0	0	0	0	0	0	0	0	0	0	0	0	0	0	0	0	0	0	0	0	0	0	0	0
314	Q01518	Adenylyl cyclase-associated protein 1	0	0	0	0	0	0	0	0	0	0	0	0	0	0	0	0	0	0	0	0	0	0	0	0	0	24598	0	0	0	0	0	0	0	0	0	0	0	0	0	0	0	0	0	0	0	0	0
315	Q02413	Desmoglein-1	0	0	0	0	0	0	0	0	0	0	0	0	1791800	1921400	0	0	0	0	0	0	7140900	6792500	0	0	0	479560	0	0	0	0	0	0	0	0	0	0	0	0	0	0	0	0	0	0	0	0	0
316	Q02487	Desmocollin-2	0	0	0	0	0	0	0	0	0	225560	0	0	0	0	0	0	0	0	0	0	0	0	0	0	0	0	0	0	455900	0	0	0	0	505420	288030	615570	477050	318270	343600	857190	0	945200	811730	0	0	0	0
317	Q02747	Guanylin;HMW-guanylin;Guanylin	0	0	312050	0	0	2498200	0	0	2344400	492930	750020	1010200	872470	1183900	4280300	1878500	1168100	2108300	5510400	5162200	6506500	6583800	0	0	0	0	851960	815760	1105400	808520	0	210110	2022400	2516400	1870800	2816700	1030600	879270	898880	5006200	5232700	2579400	2443700	2511000	2204300	0	0
318	Q03001	Dystonin	0	0	0	0	0	0	0	0	0	0	0	0	0	0	0	0	0	0	0	0	0	0	0	0	0	0	0	0	0	0	0	0	0	0	0	0	0	0	0	0	0	0	0	0	0	0	0
319	Q03403	Trefoil factor 2	0	0	278570	0	6277300	6267100	0	0	0	0	0	219470	0	0	0	0	0	0	681890	1167000	0	447790	629090	570500	0	0	0	0	1683800	1655800	1105200	0	0	0	0	0	0	0	0	0	0	2389700	3252400	4137400	8844500	0	0
320	Q03591	Complement factor H-related protein 1	0	0	0	0	0	0	0	0	0	0	0	0	0	0	0	0	0	0	0	0	0	0	0	0	0	0	0	0	0	0	0	0	0	0	0	0	0	0	0	0	0	0	0	0	0	0	0
321	Q07654	Trefoil factor 3	0	0	0	0	0	0	0	0	0	0	326470	305040	283530	267290	0	0	0	0	0	0	0	0	220850	0	0	0	0	0	820860	522180	318510	0	0	537420	1248500	0	0	272230	314510	0	0	1877100	3764900	0	987500	0	0
322	Q08380	Galectin-3-binding protein	0	0	0	0	425170	455470	0	0	0	0	0	196170	186210	119590	0	0	0	0	0	0	0	0	230410	313620	161000	0	0	0	0	0	460160	0	174460	256420	1112800	1114200	0	0	139400	0	0	718630	818660	389120	355140	0	0
323	Q08554	Desmocollin-1	0	0	0	0	0	0	0	0	0	0	0	0	479180	0	0	0	0	0	0	0	2136900	1191400	0	0	0	0	0	0	0	0	0	0	0	0	0	0	0	0	0	0	0	0	0	0	0	0	0
324	Q12805	EGF-containing fibulin-like extracellular matrix protein 1	1613200	1116800	1373800	1285100	4879700	5629200	2922700	2523200	430990	330080	1960200	2078800	1754200	1339200	2674700	1048100	1750200	1274300	2991500	3948100	1600200	2015600	997950	502840	603650	536830	1333000	1260200	3347100	2723400	426070	558420	1651100	1727400	3680600	2857300	0	1286800	1428400	2808500	2575700	1449500	2341600	1917100	3167800	0	0
325	Q12907	Vesicular integral-membrane protein VIP36	0	0	0	0	1729200	0	0	0	0	0	0	0	0	0	0	0	0	0	0	0	0	0	0	0	0	0	0	0	0	1975800	0	0	0	344730	0	0	0	0	0	0	0	0	0	0	0	0	0
326	Q13508	Ecto-ADP-ribosyltransferase 3	0	0	0	0	0	0	0	0	0	0	0	0	0	0	0	0	0	0	0	0	0	0	0	0	0	0	0	0	0	0	0	0	0	0	0	0	0	0	0	0	0	0	0	0	0	0	0
327	Q13510	Acid ceramidase;Acid ceramidase subunit alpha;Acid ceramidase subunit beta	0	0	0	0	0	0	0	0	0	0	0	0	198090	0	0	0	0	0	0	0	0	0	0	0	186990	0	0	0	0	0	319220	317050	208660	221150	823080	1001000	0	0	0	0	0	314250	263820	236610	293460	0	0
328	Q14118	Dystroglycan;Alpha-dystroglycan;Beta-dystroglycan	0	0	0	0	0	0	0	0	347810	357510	0	197640	175110	194200	0	0	383040	371440	0	0	0	0	0	0	0	0	0	0	0	0	0	0	0	0	0	0	0	169310	209860	0	0	0	0	0	0	0	0
329	Q14210	Lymphocyte antigen 6D	614670	0	0	0	437750	0	0	0	286980	0	0	0	501880	575290	0	0	289410	0	525910	459050	624750	615480	0	0	0	0	0	0	0	595490	0	0	635050	903330	2368500	975810	0	0	0	0	0	0	0	0	0	0	0
330	Q14247	Src substrate cortactin	0	0	0	0	0	0	0	0	0	0	0	0	0	0	0	0	0	0	0	0	0	0	0	0	0	0	0	0	87034	0	0	0	0	0	0	0	0	0	0	0	0	478590	1729200	0	0	0	0
331	Q14508	WAP four-disulfide core domain protein 2	210650	440410	326980	176580	29394000	33589000	0	0	184900	162760	859140	2180700	984540	1519400	269380	2489200	240750	0	12995000	12289000	530710	371020	2543200	2092900	755420	1505100	170840	159230	2478300	1908400	8368700	7221900	2061300	1209400	6241000	6663700	386640	390060	549590	0	0	27573000	28659000	33530000	45501000	666040	0
332	Q14515	SPARC-like protein 1	0	0	0	0	0	0	0	0	0	0	0	0	0	0	0	0	0	0	0	0	0	0	0	0	0	0	0	0	0	0	0	0	0	0	966550	687970	0	0	0	0	0	0	0	0	0	0	0
333	Q14624	Inter-alpha-trypsin inhibitor heavy chain H4;70 kDa inter-alpha-trypsin inhibitor heavy chain H4;35 kDa inter-alpha-trypsin inhibitor heavy chain H4	0	0	1154600	295120	5159100	3176300	0	3210300	0	0	2060700	1504300	1590800	1530100	2244100	1327500	771260	679400	3068900	3003300	4129000	3691000	749160	608440	0	0	0	0	628250	1051600	0	185160	2446000	2820300	933080	1144300	9821200	2871600	3397800	1800800	1767300	0	511120	0	0	0	0
334	Q14766	Latent-transforming growth factor beta-binding protein 1	360650	407600	444440	446280	0	0	0	0	188990	244900	0	380260	273710	385830	395080	0	833940	614970	642130	845130	0	0	0	0	0	0	0	0	262710	224330	0	0	619280	0	0	1637300	0	165210	219550	755630	960850	0	0	0	0	0	0
335	Q14767	Latent-transforming growth factor beta-binding protein 2	0	0	0	0	1557000	1107900	0	0	0	0	0	0	0	0	0	0	0	0	0	0	0	0	0	0	0	0	0	0	0	327860	0	0	0	0	186050	0	0	0	0	0	0	734550	1106300	0	1724600	0	0
336	Q14847	LIM and SH3 domain protein 1	0	0	0	0	0	0	0	0	0	0	0	0	0	0	0	0	0	0	0	0	0	0	0	0	0	0	0	0	0	0	0	0	0	0	0	0	0	0	0	0	0	0	0	0	0	0	0
337	Q15113	Procollagen C-endopeptidase enhancer 1	0	0	0	0	1861300	1761400	0	0	0	0	166150	195740	0	0	0	0	0	0	0	0	0	0	0	0	0	0	0	0	566260	0	0	0	0	510590	0	0	0	0	0	0	0	303440	215780	276520	0	0	0
338	Q15517	Corneodesmosin	0	0	0	0	0	0	0	0	0	0	0	0	0	0	0	0	0	0	0	0	0	329950	0	0	0	0	0	0	0	0	0	0	0	0	0	0	0	0	0	0	0	0	0	0	0	0	0
339	Q15528	Mediator of RNA polymerase II transcription subunit 22	0	0	0	0	0	0	0	0	0	0	0	0	0	0	0	0	0	0	0	0	0	0	0	0	0	0	0	0	0	0	0	0	0	0	0	0	0	0	0	0	0	0	0	0	0	0	0
340	Q15828	Cystatin-M	3073300	1759100	2014700	1573000	2545500	2967900	0	0	3222900	2239200	12696000	11263000	8961600	10971000	6051200	2646500	4791700	4914400	41837000	22871000	8420600	7711400	403290	496250	434970	0	671250	605850	838710	1153400	732860	922620	7068300	9324900	12383000	12709000	2224600	3627700	3912200	36400000	35537000	3682600	2409300	3213400	2232200	0	0
341	Q16270	Insulin-like growth factor-binding protein 7	0	0	0	0	0	1267500	0	0	0	0	0	0	0	0	0	0	0	0	0	0	0	0	1526800	1376400	0	0	0	0	795320	1722900	1972100	2168800	820980	0	1463300	727390	0	0	775740	0	0	4246000	3093300	3509600	2143100	0	0
342	Q16627	C-C motif chemokine 14;HCC-1(3-74);HCC-1(4-74);HCC-1(9-74)	0	0	0	0	0	0	0	0	0	0	0	0	0	0	0	0	0	0	0	0	0	0	0	0	0	0	0	0	0	0	40536	0	0	0	0	0	0	0	0	0	0	0	0	0	0	0	0
343	Q16661	Guanylate cyclase activator 2B;Guanylate cyclase C-activating peptide 2;Uroguanylin	0	0	0	0	0	0	0	0	0	0	0	0	0	0	0	0	0	0	0	0	0	0	0	0	0	0	0	0	0	0	0	0	0	0	0	0	0	0	0	0	0	0	0	0	0	0	0
344	Q16769	Glutaminyl-peptide cyclotransferase	0	0	0	0	0	606870	0	0	0	0	0	0	0	0	0	0	0	0	0	0	0	0	0	0	0	0	0	0	0	0	0	0	0	0	0	0	0	0	0	0	0	0	905940	764880	944130	0	0
345	Q16819	Meprin A subunit alpha	0	0	0	0	0	0	0	0	0	0	0	0	0	0	0	0	0	0	0	0	0	0	0	0	0	0	0	0	0	0	0	0	0	0	0	0	0	0	127800	0	0	0	0	0	0	0	0
346	Q4VC31	Coiled-coil domain-containing protein 58	0	0	0	0	0	0	0	0	0	0	0	0	0	0	0	0	0	0	0	0	0	0	0	0	0	0	0	0	0	0	0	0	0	0	0	0	0	0	0	0	1929800	0	0	0	0	0	0
347	Q562R1	Beta-actin-like protein 2	0	0	0	0	0	0	0	0	0	0	0	0	0	0	0	0	0	0	0	0	0	0	0	0	0	0	0	0	0	0	0	0	0	0	0	0	0	0	0	0	0	0	0	0	0	0	0
348	Q5T0J7	Testis-expressed sequence 35 protein	0	0	0	0	0	0	0	0	0	0	0	0	0	0	0	0	0	0	0	0	0	0	0	0	0	0	0	0	0	0	0	68578000	0	0	0	0	0	0	0	0	0	0	0	0	0	0	0
349	Q5T0N5	Formin-binding protein 1-like	0	0	0	0	0	0	0	0	0	0	0	0	0	0	0	0	0	0	0	0	0	0	0	0	0	0	0	0	0	0	0	0	0	0	0	0	0	0	0	0	0	0	0	0	0	0	0
350	Q5VVM6	Coiled-coil domain-containing protein 30	0	0	0	0	0	0	0	0	0	0	0	0	0	0	0	0	0	0	0	0	0	0	0	0	0	0	0	0	0	0	0	0	0	0	0	0	0	0	0	0	0	0	0	0	0	0	0
351	Q68CZ6	HAUS augmin-like complex subunit 3	0	0	0	0	0	0	0	0	0	0	0	0	0	0	0	0	0	0	0	0	0	0	0	0	0	0	0	0	0	0	0	0	0	0	0	0	0	0	0	0	0	0	0	0	0	0	0
352	Q6EMK4	Vasorin	1892300	1984300	1347100	1502800	1422300	3770100	11792000	10324000	209280	221980	672050	468200	411380	306570	0	552690	99896	0	0	0	0	0	1778100	971480	1171200	696900	0	0	3625100	3894600	3308100	1064900	504690	464170	471690	461920	0	478710	159480	1385300	1435600	0	0	278090	0	596050	474670
353	Q6GTX8	Leukocyte-associated immunoglobulin-like receptor 1	0	0	0	0	2387800	2384200	2484600	0	0	0	0	0	0	0	0	0	0	0	0	0	0	0	0	0	0	1254800	0	0	2302900	2186600	0	0	1660000	1325400	2446800	2575700	0	0	0	1823900	1835600	8551400	5485900	8794400	8919800	0	0
354	Q6UXB8	Peptidase inhibitor 16	1175800	849670	798410	911000	0	0	0	0	0	0	0	0	0	0	0	0	0	0	0	0	0	0	0	0	0	0	0	0	3362100	3074500	0	0	0	0	1338500	1396500	0	0	0	0	0	0	0	0	0	0	0
355	Q6UXG3	CMRF35-like molecule 9	0	0	0	0	0	0	0	0	0	0	0	0	0	0	0	0	0	0	0	255410	0	0	0	0	0	0	0	0	0	0	0	0	0	0	0	0	0	0	0	0	0	801620	0	0	0	0	0
356	Q7Z3B1	Neuronal growth regulator 1	0	0	0	0	0	0	0	0	0	0	0	0	0	0	0	0	0	0	0	0	0	0	0	0	0	0	0	0	0	0	0	0	0	0	0	0	0	0	0	0	0	806850	0	0	688990	0	0
357	Q7Z5L0	Vitelline membrane outer layer protein 1 homolog	436070	316490	0	204330	305540	302190	0	0	0	0	0	0	0	0	0	0	0	0	0	0	0	0	0	0	0	0	0	409980	372040	350240	0	0	283420	291830	193810	204810	0	0	0	0	0	7900000	13700000	7035800	8511500	374710	0
358	Q7Z601	Probable G-protein coupled receptor 142	0	0	0	0	0	0	0	0	0	0	0	0	0	0	0	0	0	0	0	0	0	0	0	0	0	0	0	0	0	0	0	0	0	0	0	0	0	0	0	0	0	0	0	0	0	0	0
359	Q7Z7G2	Complexin-4	0	0	0	0	0	0	0	0	0	0	0	0	0	0	0	0	0	0	0	0	0	0	0	0	0	0	0	0	0	0	0	0	0	0	0	0	0	0	0	0	0	0	0	0	0	0	0
360	Q86T65	Disheveled-associated activator of morphogenesis 2	0	0	0	0	0	0	0	0	0	0	0	0	0	0	0	0	0	0	0	0	0	0	0	0	0	0	0	0	0	0	0	0	0	0	0	0	0	0	0	0	0	0	0	0	0	0	0
361	Q86Y38	Xylosyltransferase 1	0	0	125170	0	3093400	1115600	0	0	0	0	0	0	0	0	0	0	0	0	0	250640	0	157130	0	0	0	0	0	0	0	0	0	0	0	163470	0	0	0	0	0	0	0	853340	849180	3036800	947450	0	0
362	Q8IVN3	Musculoskeletal embryonic nuclear protein 1	0	0	0	0	0	0	0	0	0	0	0	0	0	0	0	93797	0	0	0	0	0	0	0	0	0	0	0	0	0	0	0	0	0	0	0	0	0	0	0	0	0	0	0	0	0	0	0
363	Q8IWU5	Extracellular sulfatase Sulf-2	905500	226400	0	477910	0	0	262620	0	208750	223310	1178600	1312000	1057600	504170	0	0	391430	159590	0	0	0	0	1375900	823690	202230	717520	0	0	3047200	1301600	4990300	0	761880	687940	5004200	4833400	0	430600	0	0	0	38773000	29060000	38011000	44591000	0	0
364	Q8IWX7	Protein unc-45 homolog B	0	0	0	0	0	0	4514900	0	0	0	0	0	0	0	0	0	0	0	0	0	0	0	0	0	0	0	0	0	0	0	0	0	0	0	0	0	0	0	0	0	0	1049900	0	785830	0	0	0
365	Q8N114	Protein shisa-5	0	0	0	0	0	0	0	0	0	0	0	0	0	0	0	0	0	0	0	0	0	0	0	0	0	0	0	0	0	0	0	0	0	0	0	0	0	0	0	0	0	0	0	0	0	0	0
366	Q8N165	Serine/threonine-protein kinase PDIK1L	0	0	0	0	0	0	0	0	0	0	0	0	0	0	0	0	0	0	0	0	0	0	0	0	0	0	0	0	0	0	0	0	0	0	0	0	0	0	0	0	0	0	0	0	0	0	0
367	Q8N8E3	Centrosomal protein of 112 kDa	0	0	0	0	0	0	0	0	0	0	0	0	0	0	0	0	0	0	0	0	0	0	0	0	0	0	0	0	0	0	0	0	0	0	0	0	0	0	0	0	0	0	0	0	0	0	0
368	Q8NA61	Spermatid-associated protein	0	0	0	0	0	0	0	0	0	0	0	0	0	0	0	0	0	0	0	0	0	0	0	0	0	0	0	0	0	0	0	0	0	0	0	0	0	0	0	0	0	0	0	0	0	0	0
369	Q8NBJ4	Golgi membrane protein 1	0	0	0	0	0	0	0	0	0	0	0	0	0	0	0	0	0	0	0	0	0	0	0	0	0	0	0	0	0	0	0	0	0	0	0	0	0	0	0	0	0	0	0	0	0	0	0
370	Q8NDC0	MAPK-interacting and spindle-stabilizing protein-like	0	0	0	0	0	0	0	0	0	0	0	0	0	0	0	0	0	0	0	0	0	0	0	0	0	0	0	0	0	0	0	0	0	0	0	0	0	0	0	0	0	0	0	0	0	0	0
371	Q8NE71	ATP-binding cassette sub-family F member 1	0	0	0	0	0	0	0	0	0	0	0	0	0	0	0	0	0	0	0	0	0	0	0	0	0	0	0	0	0	0	0	0	0	0	0	0	0	0	0	0	0	0	0	0	0	0	0
372	Q8TDQ0	Hepatitis A virus cellular receptor 2	0	0	0	0	0	0	0	0	0	0	0	0	0	0	0	0	0	0	0	0	0	0	0	0	0	0	0	0	0	0	0	0	0	0	0	0	0	0	0	0	0	2307000	2168000	1774500	2224300	0	0
373	Q8TF30	WASP homolog-associated protein with actin, membranes and microtubules	0	0	0	0	0	0	0	0	0	0	0	0	0	0	0	0	0	0	0	0	0	0	0	0	0	0	0	0	0	0	0	0	0	0	0	0	0	0	0	0	0	0	0	0	0	0	0
374	Q8WUY3	Protein prune homolog 2	0	0	0	0	0	0	0	0	0	0	0	0	0	0	0	0	0	0	0	0	0	0	0	0	0	0	0	0	0	0	0	0	0	0	0	0	0	0	0	0	0	0	0	0	0	0	0
375	Q8WVN6	Secreted and transmembrane protein 1	0	0	2510800	1875200	0	0	0	0	0	0	0	0	0	0	0	0	0	0	0	0	0	0	0	0	0	0	0	0	0	0	0	0	0	0	0	0	0	0	0	0	0	0	0	0	0	0	0
376	Q8WZ42	Titin	0	0	0	0	0	0	0	0	0	0	0	0	0	0	0	0	0	0	0	0	0	0	0	0	0	0	0	0	0	0	0	0	0	0	0	0	0	0	0	0	0	0	0	0	0	0	0
377	Q92520	Protein FAM3C	521880	585090	550830	780720	0	0	0	0	1280200	931210	588970	722250	260820	397420	0	0	431740	347290	997460	1174400	878800	711760	0	0	0	0	390350	402610	425960	299270	0	0	539540	448000	959540	226480	654070	305810	343950	2974700	3156200	0	0	0	0	0	0
378	Q92956	Tumor necrosis factor receptor superfamily member 14	0	0	0	0	0	0	0	0	0	0	0	0	0	0	0	0	0	0	0	0	0	0	0	0	0	0	0	0	0	0	0	0	0	0	0	0	0	0	0	0	0	0	0	0	973980	0	0
379	Q969E1	Liver-expressed antimicrobial peptide 2	1064000	694950	851390	691690	8256700	4614000	3423400	3091800	214490	0	1817300	1238900	5816000	3341800	0	0	341650	470810	456060	953810	1125700	0	0	1201600	1214900	0	0	582630	340090	610180	14103000	6343000	2561100	5056300	15051000	6386700	0	0	0	0	0	12559000	15020000	7479600	15558000	0	0
380	Q969H8	Myeloid-derived growth factor	0	0	0	0	0	0	0	0	0	0	0	0	0	0	0	0	0	0	0	0	0	0	0	0	0	0	0	0	0	0	0	0	0	0	0	0	0	0	0	0	0	0	0	0	0	0	0
381	Q969P0	Immunoglobulin superfamily member 8	0	0	0	0	0	0	0	0	0	0	0	0	0	0	0	0	0	0	0	0	0	0	0	0	0	0	0	0	0	0	0	0	0	0	0	0	0	0	0	0	0	0	0	0	0	0	0
382	Q96DA0	Zymogen granule protein 16 homolog B	0	0	0	0	0	0	0	0	0	0	0	0	326550	344790	0	0	0	0	0	0	0	0	605320	0	317980	479030	0	0	0	373810	367050	413560	377350	407610	531000	537690	0	0	0	0	0	2108500	1477300	0	966340	0	0
383	Q96FE7	Phosphoinositide-3-kinase-interacting protein 1	0	0	0	0	0	0	0	0	0	0	0	0	0	0	0	0	0	0	0	0	0	0	0	0	0	0	0	0	2365000	2321300	3547100	3774300	0	2564300	7456800	7944200	0	0	0	0	2538000	11569000	0	0	0	0	0
384	Q96PD5	N-acetylmuramoyl-L-alanine amidase	0	0	435800	0	1069500	0	0	0	0	0	1971900	1042800	935790	582150	0	378060	176650	279150	197320	266290	0	0	226250	421630	310570	0	0	258490	637040	725520	0	0	947640	457380	0	0	0	1122500	1206100	0	0	0	0	0	0	0	0
385	Q96RW7	Hemicentin-1	0	0	204580	168960	0	0	0	0	0	0	59870	55934	0	0	0	0	0	0	0	0	0	0	131430	112750	0	80195	0	0	123740	154500	0	0	0	70467	284730	151720	0	0	0	0	0	3423600	3378900	835250	666150	0	0
386	Q99715	Collagen alpha-1(XII) chain	0	0	0	0	0	0	0	0	0	0	0	0	0	0	0	0	0	0	0	0	0	0	0	0	0	0	0	0	0	0	0	0	0	0	0	0	0	0	0	0	0	0	0	0	0	0	0
387	Q99988	Growth/differentiation factor 15	0	0	0	0	0	0	0	0	0	0	0	0	0	0	0	0	0	0	0	0	0	0	0	0	0	0	0	0	0	0	0	0	0	0	0	0	0	0	0	0	0	0	0	0	0	0	0
388	Q9BRR8	G patch domain-containing protein 1	0	0	0	0	0	0	0	0	0	0	0	0	0	0	0	0	0	0	0	0	0	0	0	0	0	0	0	0	0	0	0	0	0	0	0	0	0	0	0	0	0	0	0	0	0	0	0
389	Q9BXP8	Pappalysin-2	0	0	0	0	1749500	1919000	1578700	0	0	0	0	0	0	0	0	0	0	0	0	0	0	0	0	0	0	0	0	0	0	0	0	0	0	0	0	0	0	0	0	0	0	0	0	0	0	0	0
390	Q9BY67	Cell adhesion molecule 1	0	0	0	0	0	0	0	0	0	0	0	0	0	0	0	0	0	0	0	0	0	0	0	0	0	0	0	0	0	0	0	0	0	0	0	0	0	0	0	0	0	0	0	0	0	0	0
391	Q9BYE9	Cadherin-related family member 2	0	0	0	0	0	0	0	0	0	0	0	0	0	0	0	0	0	0	0	0	0	0	0	0	0	0	0	0	0	0	0	0	0	0	211730	214540	0	0	0	0	0	585800	679400	550910	422630	0	0
392	Q9GZX9	Twisted gastrulation protein homolog 1	0	0	0	0	0	0	0	0	0	0	0	0	0	0	0	0	0	0	0	0	0	0	0	0	0	0	0	0	0	0	0	0	0	0	0	0	0	0	0	0	0	0	0	0	0	0	0
393	Q9H299	SH3 domain-binding glutamic acid-rich-like protein 3	9754300	14875000	9632500	8568200	3864600	3493700	0	0	2366400	1547800	1204500	2404500	3062600	2617000	0	0	2597800	1808800	7265200	7311800	2157700	3570900	903150	4500300	1217100	1004800	3468600	3540300	6134600	6592300	1929700	1397900	8793000	9030100	16472000	13625000	0	1994800	2061100	3698200	2991100	5825600	12800000	18174000	11482000	667620	903040
394	Q9HC77	Centromere protein J	0	0	0	0	0	0	0	0	0	0	0	0	0	0	0	0	0	0	0	0	0	0	0	0	0	0	0	0	0	0	0	0	0	0	0	0	0	0	0	0	0	0	0	0	0	0	0
395	Q9HCU0	Endosialin	0	0	0	0	7749900	3508600	5265200	5289300	0	0	578180	0	0	0	0	0	0	0	0	0	0	0	0	0	0	0	0	0	528800	649570	0	0	0	0	1200900	0	0	0	0	0	0	1049200	1352500	1919700	1399700	0	0
396	Q9HD89	Resistin	0	0	0	0	0	0	0	0	0	184670	0	0	0	0	0	0	0	0	0	0	0	0	0	0	0	0	0	0	0	0	0	0	0	0	0	0	0	0	0	0	0	0	0	0	0	0	0
397	Q9NQ38	Serine protease inhibitor Kazal-type 5;Hemofiltrate peptide HF6478;Hemofiltrate peptide HF7665	0	303990	0	262630	0	0	0	0	546120	497110	336670	0	0	0	736540	683920	404380	0	0	0	0	0	0	0	0	0	0	0	0	0	0	0	0	352560	1406700	528500	0	0	0	549130	0	0	0	0	0	0	0
398	Q9NQ84	G-protein coupled receptor family C group 5 member C	0	0	0	0	0	0	0	0	0	0	0	0	0	0	0	0	0	0	0	0	0	0	0	0	0	0	0	0	0	0	0	0	0	0	0	0	0	0	0	0	0	0	0	0	0	0	0
399	Q9NRP7	Serine/threonine-protein kinase 36	0	0	0	0	0	0	0	0	0	0	0	0	0	0	0	0	0	0	0	0	0	0	0	0	0	0	0	0	0	0	0	0	0	0	0	0	0	0	0	0	0	0	0	0	0	0	0
400	Q9NZP8	Complement C1r subcomponent-like protein	0	0	0	0	0	0	0	0	0	0	0	0	0	0	0	0	0	0	0	0	0	0	0	0	0	0	0	0	0	0	0	0	0	0	0	0	0	0	0	0	0	0	0	0	0	0	0
401	Q9NZT1	Calmodulin-like protein 5	0	0	0	0	1083200	2907000	0	0	0	0	0	0	0	0	0	0	0	0	780210	646640	1865500	5283500	152100	285840	0	0	0	0	0	0	4217300	4276600	143550	0	198420	283830	0	0	0	0	0	0	0	0	0	0	0
402	Q9UBG3	Cornulin	0	0	0	0	0	0	0	0	0	0	0	0	0	0	0	0	0	0	0	0	0	0	0	0	0	0	0	0	0	0	0	0	0	0	0	0	0	0	0	0	0	0	0	0	0	0	0
403	Q9UBR2	Cathepsin Z	0	0	0	0	0	0	0	0	0	0	0	0	0	0	0	0	0	0	0	0	0	0	0	0	0	0	0	958080	0	0	0	0	0	0	0	0	0	0	0	0	0	0	0	0	0	910010	939540
404	Q9UBX5	Fibulin-5	0	0	0	0	0	0	0	0	0	0	213000	176940	0	0	0	0	0	0	0	0	0	0	187420	192520	0	0	0	0	275400	175550	0	190180	377020	0	773590	442050	0	0	0	0	0	9379300	10968000	3078400	6690600	0	0
405	Q9UGN4	CMRF35-like molecule 8	0	0	0	0	1714300	1810500	0	0	0	0	0	0	0	0	0	0	0	0	0	0	0	0	0	0	0	0	0	0	390270	0	0	0	0	0	0	0	0	0	0	0	0	773640	1301800	776670	956390	0	0
406	Q9UIB8	SLAM family member 5	0	0	0	0	0	0	0	0	0	0	0	0	0	0	0	0	0	0	0	0	0	0	0	0	0	0	0	0	0	179210	0	0	0	0	79163	0	0	0	0	0	0	1436600	768150	388530	436540	0	0
407	Q9ULV1	Frizzled-4	0	0	0	0	0	0	0	0	0	0	0	0	0	0	0	0	0	0	0	0	0	0	0	0	0	0	0	0	0	0	0	0	0	0	0	0	0	0	0	0	0	0	0	0	599020	0	0
408	Q9Y5Y7	Lymphatic vessel endothelial hyaluronic acid receptor 1	454550	0	0	448700	0	0	0	0	0	0	1144600	934780	808330	1197100	0	0	0	0	581950	460950	0	383520	4496400	3945900	2387900	1381200	0	0	656470	819570	693670	907030	1276900	1405500	2280500	3717400	0	0	0	744170	952510	732780	767280	650000	593300	0	0
409	Q9Y646	Carboxypeptidase Q	0	0	0	0	0	0	0	0	0	0	0	0	0	0	0	0	0	0	0	0	0	0	18872000	0	0	0	0	0	0	15078000	18391000	18654000	11095000	10091000	24820000	34639000	0	0	0	0	0	32057000	30912000	33949000	24817000	0	0
[truncated: 50 more columns]
